# Supplementary material for: The molecular basis of force selectivity by PIEZO2
Source: Nature. 2026 Mar 4;653(8113):297–305. doi: 10.1038/s41586-026-10182-7 (PMC13149025; doi:10.1038/s41586-026-10182-7)
Supplement: Supplementary file 4 — Source Data Fig. 1 [file 41586_2026_10182_MOESM4_ESM.xlsx]

## Sheet: Figure Data
Fig. 1b - Interblade distances			Fig. 1c - Variance of interblade distances					Fig. 1d - Interblade distances			Fig. 1e - Interblade distances			Fig. 1f - Current voltage relationship						Fig. 1g - Induced current density				Fig. 1h - Interblade distances			Fig. 1i - Interblade distances			Fig. 1j - Induced current density			Fig. 1k - Induced current density
PIEZO1 TCO*K 103	PIEZO2 TCO*K 105			Mean	95% CI Upper Limit	95% CI Lower Limit		PIEZO1 TCO*K 103 Isotonic	PIEZO1 TCO*K 103 Hypotonic		PIEZO2 TCO*K 105 Isotonic	PIEZO2 TCO*K 105 Hypotonic			Piezo1		Piezo2			Control	Piezo1	Piezo2		PIEZO1 TCO*K 103 Isotonic	PIEZO1 TCO*K 103 Hypertonic		PIEZO2 TCO*K 105 Isotonic	PIEZO2 TCO*K 105 Hypertonic		Control	Piezo2		Control	Piezo1	Piezo2
19.3035	30.459		PIEZO1	83.3196	54.8121	141.773		19.3035	40.0043		30.459	15.9088		HP (mV)	Mean	SEM	Mean	SEM		-0.79	13.13	-0.064		19.3035	15.9061		30.459	20.3887		-1.299	1.053		0.246	-1.368	2.059
46.2889	22.597		PIEZO2	14.8573	11.4812	19.9856		46.2889	44.6598		22.597	20.5107		-79.968	-6.4259	2.26912	-0.052052	0.16489		-0.5	3.82	0.98		46.2889	41.0613		22.597	20.0003		0.028	0.683		0.255	1.289	2.8
27.2589	23.6635							27.2589	37.3571		23.6635	18.7758		-79.936	-6.3672	2.26026	0.0255292	0.100886		-0.81	8.95	-1.5		27.2589	15.757		23.6635	28.8715		-0.373	0.354		0.153	0.546	2.504
37.0564	19.0261							37.0564	44.9791		19.0261	15.8673		-79.904	-6.41707	2.28329	0.145519	0.15797		-1.56	17.24	0.04		37.0564	15.7062		19.0261	36.2993		3.21	2.052		-0.37	0.352	2.199
39.2573	19.3244							39.2573	19.321		19.3244	18.8955		-79.872	-6.41437	2.2454	0.0912574	0.165492		-1.129	52.63	7.31		39.2573	15.1309		19.3244	30.5072		0.65	1.251		-0.01507	0.511	4.183
41.8244	16.5078							41.8244	39.4457		16.5078	17.2908		-79.84	-6.43666	2.24462	0.093314	0.158307		-0.655	16.488	0.875		41.8244	18.1098		16.5078	40.4048		0.166	1.497		0.15	-1.905	4.581
20.4625	26.155							20.4625	34.6779		26.155	18.6406		-79.808	-6.4301	2.23349	0.105257	0.176566		-3.308	1.661	0.99		20.4625	20.4826		26.155	20.631			1.313		-0.603	0	1.56
32.7085	20.7551							32.7085	37.0537		20.7551	20.5541		-79.776	-6.35547	2.24247	0.103298	0.135971			12.782	3.259		32.7085	31.6745		20.7551	13.4167			-0.4575
30.1425	20.6563							30.1425	30.7058		20.6563	18.7042		-79.744	-6.40857	2.28823	0.153866	0.172122			5.099			30.1425	17.6855		20.6563	29.6511
25.8067	15.7377							25.8067	53.2745		15.7377	20.8713		-79.712	-6.37933	2.2356	0.0971636	0.167692						25.8067	23.5633		15.7377	52.4636
17.074	16.5139							17.074	27.9371		16.5139	21.521		-79.68	-6.47787	2.25531	0.0886881	0.147942						17.074	38.8831		16.5139	23.825
14.1508	19.7949							14.1508	40.5418		19.7949	14.9351		-79.648	-6.42479	2.26717	0.139701	0.174297						14.1508	18.7094		19.7949	31.5138
27.1164	32.5399							27.1164	33.4907		32.5399	14.2856		-79.616	-6.33537	2.20483	0.0826093	0.201498						27.1164	14.7316		32.5399	39.9214
13.233	20.2285							13.233	40.8296		20.2285	17.2544		-79.584	-6.42981	2.2918	0.086316	0.171338						13.233	17.1015		20.2285	18.3728
33.476	15.3448							33.476	38.8088		15.3448	18.062		-79.552	-6.37174	2.27563	0.133347	0.147381						33.476	16.0772		15.3448	17.4046
14.9121	17.133							14.9121	32.3446		17.133	18.6631		-79.52	-6.39597	2.27368	0.239572	0.165481						14.9121	15.0333		17.133	14.1126
31.9265	16.144							31.9265	47.1175		16.144	16.8308		-79.488	-6.26722	2.21453	0.104171	0.166573						31.9265	20.0074		16.144	37.1273
28.5033	18.8325							28.5033	41.1281		18.8325	17.645		-79.456	-6.40853	2.29825	0.0613114	0.159255						28.5033	11.016		18.8325	27.6282
35.8332	17.9238							35.8332	51.2487		17.9238	26.4894		-79.424	-6.3782	2.25076	0.187443	0.154319						35.8332	16.2441		17.9238	18.1462
33.5084	20.0771							33.5084	29.7284		20.0771	22.223		-79.392	-6.36781	2.25502	0.105357	0.195965						33.5084	15.6057		20.0771	30.6166
33.2187	21.8152							33.2187	33.1029		21.8152	14.8595		-79.36	-6.351	2.23552	-0.0397181	0.181573						33.2187	18.3289		21.8152	20.3925
34.9019	26.4761							34.9019	27.4923		26.4761	24.7403		-79.328	-6.18808	2.2055	0.0663668	0.135866						34.9019			26.4761	39.9746
23.9323	22.7148							23.9323	21.1277		22.7148	21.9742		-79.296	-6.29266	2.24131	0.246591	0.210092						23.9323			22.7148	37.1605
17.6597	23.5199							17.6597	46.1179		23.5199	19.6055		-79.264	-6.48274	2.22466	0.0561199	0.14199						17.6597			23.5199	17.1671
35.0552	22.8087							35.0552	27.707		22.8087	20.1953		-79.232	-6.26916	2.23056	0.0873972	0.154649						35.0552			22.8087	35.7808
41.2902	23.0224							41.2902	49.3012		23.0224	18.9063		-79.2	-6.33952	2.2267	0.0962916	0.207604						41.2902			23.0224	13.3005
14.6999	19.8609							14.6999	32.2857		19.8609	23.1327		-79.168	-6.32616	2.26884	0.182029	0.188087						14.6999			19.8609	13.8559
21.9939	24.1141							21.9939	31.0584		24.1141	22.7152		-79.136	-6.42296	2.23468	-0.0143473	0.188593						21.9939			24.1141	31.4128
15.0509	23.834							15.0509	42.4187		23.834	15.6625		-79.104	-6.28741	2.2235	0.102169	0.155804						15.0509			23.834	43.4083
16.1687	20.8629							16.1687	31.6164		20.8629	18.2079		-79.072	-6.30445	2.20579	-0.0397475	0.145574						16.1687			20.8629	39.9334
28.5999	17.9474							28.5999	38.084		17.9474	21.793		-79.04	-6.35766	2.24771	0.101136	0.21549						28.5999			17.9474	24.7959
25.0094	22.0067							25.0094	23.6895		22.0067	16.7906		-79.008	-6.36851	2.27285	0.0874414	0.205303						25.0094			22.0067	18.0164
21.8863	27.6927							21.8863	48.951		27.6927	22.1831		-78.976	-6.28856	2.28021	0.0934929	0.205081						21.8863			27.6927	40.0713
15.3087	18.3497							15.3087	42.2519		18.3497	18.7256		-78.944	-6.28941	2.27349	0.1107	0.248286						15.3087			18.3497	25.5553
20.2107	17.0753							20.2107	38.4894		17.0753	20.1166		-78.912	-6.32474	2.27291	0.0101826	0.22412						20.2107			17.0753	42.7485
16.247	18.1283							16.247	19.6017		18.1283	22.6985		-78.88	-6.22508	2.26216	0.166954	0.179384						16.247			18.1283	38.4138
	17.764								23.8724		17.764	22.7043		-78.848	-6.25008	2.26456	0.0720034	0.214587									17.764	38.36
	20.9051								23.5759		20.9051	17.2953		-78.816	-6.24794	2.28402	0.100519	0.246781									20.9051	45.7699
	19.0262								24.4256		19.0262	21.2419		-78.784	-6.29277	2.23832	0.222192	0.244194									19.0262	46.4532
	25.681										25.681	17.7132		-78.752	-6.31508	2.21449	0.0777306	0.183349									25.681	36.0261
	22.757										22.757	17.4727		-78.72	-6.26593	2.22638	0.101735	0.170358									22.757	15.1969
	23.8893										23.8893	19.491		-78.688	-6.33345	2.25505	0.112881	0.152442									23.8893	32.3773
	21.8315										21.8315	42.9782		-78.656	-6.18128	2.25525	0.031313	0.177388									21.8315	36.6496
	21.4204										21.4204	16.7747		-78.624	-6.25366	2.23961	0.156154	0.143012									21.4204	40.4024
	18.3624										18.3624	18.4187		-78.592	-6.20187	2.25072	0.0451022	0.178401									18.3624	16.0042
	21.4794										21.4794	19.0049		-78.56	-6.14829	2.23005	0.153249	0.236667									21.4794	34.1276
	23.2369										23.2369	19.613		-78.528	-6.35837	2.25692	0.0907653	0.121972									23.2369	12.553
	20.9786										20.9786	15.2812		-78.496	-6.22923	2.21636	0.206146	0.135314									20.9786	43.6444
	19.8546										19.8546	20.3213		-78.464	-6.22553	2.25974	0.0934247	0.132696									19.8546	48.5818
	20.7526										20.7526	16.8612		-78.432	-6.26091	2.25424	0.0856526	0.189522									20.7526	36.7405
	18.8195										18.8195	20.2209		-78.4	-6.24062	2.26936	0.112616	0.151806									18.8195	27.7768
	23.7886										23.7886	15.6802		-78.368	-6.31095	2.22005	0.0296909	0.206393									23.7886	49.7669
	18.661										18.661	19.0104		-78.336	-6.22221	2.22731	0.0127834	0.166515									18.661	20.5109
	25.5278										25.5278			-78.304	-6.35726	2.27508	0.119658	0.178491									25.5278	17.9524
	17.1262										17.1262			-78.272	-6.08293	2.21664	0.00130809	0.186335									17.1262	15.4387
	24.2561										24.2561			-78.24	-6.20716	2.23098	0.0794053	0.11577									24.2561	17.2274
	19.5969										19.5969			-78.208	-6.09061	2.15958	-0.00476753	0.164658									19.5969	33.7093
	23.8496										23.8496			-78.176	-6.31089	2.21417	0.018187	0.15191									23.8496
	21.4513										21.4513			-78.144	-6.13101	2.18596	0.095755	0.208158									21.4513
	17.799										17.799			-78.112	-6.26866	2.20321	0.0773975	0.160184									17.799
	20.9973										20.9973			-78.08	-6.22303	2.19043	0.141812	0.137428									20.9973
	21.7096										21.7096			-78.048	-6.23699	2.19606	0.0923928	0.121248									21.7096
	22.2356										22.2356			-78.016	-6.10227	2.17256	0.0233634	0.204116									22.2356
	18.788										18.788			-77.984	-6.27354	2.18607	0.015555	0.225656									18.788
	21.3278										21.3278			-77.952	-6.16649	2.17109	0.0481666	0.199749									21.3278
	21.8006										21.8006			-77.92	-6.22299	2.19564	0.0159601	0.222501									21.8006
	34.6771										34.6771			-77.888	-6.17613	2.21584	0.0479147	0.125523									34.6771
	21.5756										21.5756			-77.856	-6.20091	2.25453	0.112085	0.168069									21.5756
	15.3986										15.3986			-77.824	-6.21202	2.21891	0.191674	0.165836									15.3986
	20.2829										20.2829			-77.792	-6.07085	2.22004	0.0458557	0.206276									20.2829
	32.0205										32.0205			-77.76	-6.17154	2.23233	0.103504	0.173954									32.0205
	18.9587										18.9587			-77.728	-6.16458	2.19531	0.026379	0.152998									18.9587
	19.7861										19.7861			-77.696	-6.16539	2.21125	0.140749	0.150307									19.7861
	18.9168										18.9168			-77.664	-6.22167	2.19778	0.102243	0.172942									18.9168
	18.8598										18.8598			-77.632	-6.17473	2.19183	0.020698	0.13348									18.8598
	17.6034										17.6034			-77.6	-6.08958	2.18786	0.182157	0.177762									17.6034
	35.3959										35.3959			-77.568	-6.25102	2.15801	0.0874123	0.206805									35.3959
	20.4603										20.4603			-77.536	-6.09326	2.14788	0.0166479	0.198572									20.4603
	18.2992										18.2992			-77.504	-6.18569	2.23977	0.00117185	0.132269									18.2992
	22.0342										22.0342			-77.472	-6.09274	2.17256	0.00586071	0.187478									22.0342
	24.0549										24.0549			-77.44	-6.12449	2.16915	-0.00605084	0.18465									24.0549
	16.7672										16.7672			-77.408	-6.13796	2.17193	-0.0327751	0.171977									16.7672
	17.0344										17.0344			-77.376	-6.00384	2.16894	-0.0456308	0.153017									17.0344
	25.5854										25.5854			-77.344	-6.02557	2.16869	0.0268168	0.140729									25.5854
	22.479										22.479			-77.312	-6.11674	2.17787	0.040892	0.15176									22.479
	23.7468										23.7468			-77.28	-6.15213	2.12963	0.015438	0.191338									23.7468
	19.3562										19.3562			-77.248	-6.10478	2.11789	0.0473039	0.171214									19.3562
	21.8984										21.8984			-77.216	-6.06088	2.10902	-0.0247517	0.157665									21.8984
	19.5576										19.5576			-77.184	-6.08955	2.11295	0.1553	0.188799									19.5576
	18.6117										18.6117			-77.152	-6.09866	2.13155	-0.0685844	0.192583									18.6117
	25.8925										25.8925			-77.12	-6.03616	2.1264	0.023511	0.217444									25.8925
	19.238										19.238			-77.088	-6.25837	2.12624	-0.0549777	0.151878									19.238
	26.015										26.015			-77.056	-6.21667	2.17144	0.146664	0.211316									26.015
	18.9228										18.9228			-77.024	-5.99502	2.10552	0.0617162	0.171012									18.9228
	23.5835										23.5835			-76.992	-6.03529	2.15333	0.0173995	0.140607									23.5835
	21.951										21.951			-76.96	-6.14371	2.13998	0.0929183	0.200648									21.951
	22.2285										22.2285			-76.928	-6.08059	2.1534	0.0455396	0.151052									22.2285
	17.8216										17.8216			-76.896	-5.97984	2.14999	0.0140088	0.125226									17.8216
	14.2551										14.2551			-76.864	-6.02203	2.12839	0.0114617	0.193449									14.2551
	18.8847										18.8847			-76.832	-6.02372	2.18008	0.153696	0.156909									18.8847
	20.0502										20.0502			-76.8	-6.01606	2.12502	0.00971375	0.104224									20.0502
	20.8829										20.8829			-76.768	-6.05455	2.13749	0.00920433	0.183475									20.8829
														-76.736	-5.97987	2.14286	0.162195	0.209236
														-76.704	-6.0234	2.09092	0.152972	0.138581
														-76.672	-5.87001	2.12727	0.132595	0.198099
														-76.64	-6.03029	2.11868	-0.0143615	0.137509
														-76.608	-6.00454	2.09792	0.0229331	0.185054
														-76.576	-6.01262	2.11628	0.0287415	0.162205
														-76.544	-6.03934	2.15433	0.041783	0.166056
														-76.512	-6.03717	2.14412	0.0899963	0.130782
														-76.48	-5.99966	2.13209	0.0305602	0.170246
														-76.448	-6.03307	2.08628	0.00195752	0.132054
														-76.416	-6.02053	2.13236	0.129106	0.120077
														-76.384	-5.98026	2.10322	-0.0220746	0.134263
														-76.352	-5.9116	2.08254	0.156962	0.156465
														-76.32	-6.00542	2.1274	0.0539639	0.173065
														-76.288	-6.01318	2.15928	0.0685008	0.169029
														-76.256	-6.08785	2.15061	-0.0114976	0.122488
														-76.224	-5.89323	2.09962	0.078775	0.154934
														-76.192	-6.00905	2.06624	0.0355193	0.146654
														-76.16	-5.90425	2.07606	0.0532085	0.215367
														-76.128	-5.87347	2.13277	0.129898	0.0983712
														-76.096	-5.88973	2.11856	0.0294408	0.182114
														-76.064	-5.96272	2.11709	0.0188705	0.199406
														-76.032	-6.00045	2.10581	-0.0841042	0.107597
														-76	-6.04801	2.06523	0.107873	0.125375
														-75.968	-5.92957	2.06371	0.0471709	0.182352
														-75.936	-5.94506	2.09611	0.0868723	0.154777
														-75.904	-5.84078	2.0908	0.138537	0.146936
														-75.872	-5.97197	2.08822	0.109106	0.164012
														-75.84	-6.0357	2.0601	0.000673633	0.14036
														-75.808	-5.84695	2.07835	0.170844	0.17198
														-75.776	-5.95695	2.06816	-0.0427128	0.192489
														-75.744	-5.94078	2.11008	0.0505928	0.125431
														-75.712	-5.92538	2.0961	0.0695656	0.128175
														-75.68	-5.82249	2.1009	0.0274253	0.14236
														-75.648	-5.89844	2.10313	0.0778003	0.1507
														-75.616	-5.93161	2.12267	0.0676832	0.109972
														-75.584	-5.88736	2.06645	0.0572389	0.167585
														-75.552	-5.89441	2.04623	0.105642	0.163606
														-75.52	-5.99764	2.09826	0.0812383	0.124802
														-75.488	-6.0178	2.09482	0.0641734	0.0976957
														-75.456	-5.81107	2.10085	0.124498	0.191354
														-75.424	-5.83321	2.01207	-0.0420225	0.146079
														-75.392	-5.83354	2.05297	0.0625221	0.123072
														-75.36	-5.8787	2.05507	0.00749625	0.125503
														-75.328	-5.89927	2.0547	-0.0223012	0.1225
														-75.296	-5.89681	2.0467	-0.0399908	0.120216
														-75.264	-5.87934	2.04957	0.0154888	0.144483
														-75.232	-5.76985	2.04035	0.0666635	0.119367
														-75.2	-5.94007	2.03527	-0.173954	0.115732
														-75.168	-5.84474	2.07551	0.133806	0.120412
														-75.136	-5.81476	2.04548	-0.0369144	0.163371
														-75.104	-5.84282	2.03355	0.0778953	0.133101
														-75.072	-5.84958	2.0674	0.0919459	0.143829
														-75.04	-5.91537	2.01238	-0.0207885	0.126019
														-75.008	-5.68199	2.03419	0.139124	0.197347
														-74.976	-5.81252	1.9905	0.0725906	0.183633
														-74.944	-5.82312	2.00741	0.0079888	0.185498
														-74.912	-5.88585	2.03395	0.0129999	0.164469
														-74.88	-5.92349	1.98835	-0.0540519	0.163467
														-74.848	-5.77272	2.04169	0.102706	0.139523
														-74.816	-5.91156	2.02263	-0.0965384	0.151114
														-74.784	-5.90205	2.03481	0.0427124	0.204859
														-74.752	-5.87963	2.09598	0.0676774	0.170816
														-74.72	-5.85682	2.04166	-0.0253881	0.166049
														-74.688	-5.78714	2.01745	-0.0172182	0.178249
														-74.656	-5.68863	2.01078	-0.0459395	0.15271
														-74.624	-5.73627	1.9917	0.0367416	0.136623
														-74.592	-5.76467	1.98154	0.017794	0.143545
														-74.56	-5.81385	2.02703	0.0217034	0.209481
														-74.528	-5.73573	1.97582	-0.00490699	0.183076
														-74.496	-5.81206	2.01216	0.0225706	0.143522
														-74.464	-5.80709	1.99803	0.0450245	0.145539
														-74.432	-5.73043	1.9976	-0.0291238	0.181728
														-74.4	-5.84809	2.04358	0.0372128	0.167552
														-74.368	-5.77195	2.00522	-0.099989	0.155609
														-74.336	-5.80987	1.9881	0.00248887	0.165739
														-74.304	-5.77454	1.99391	-0.00976242	0.150427
														-74.272	-5.77412	2.00731	0.0417406	0.204656
														-74.24	-5.84198	2.01176	-0.123633	0.187349
														-74.208	-5.76237	1.99131	-0.00954501	0.131114
														-74.176	-5.83062	2.01822	0.165248	0.189638
														-74.144	-5.74135	2.02763	-0.0359624	0.131361
														-74.112	-5.74402	2.00668	0.0089142	0.174961
														-74.08	-5.67055	1.97214	0.0160618	0.13166
														-74.048	-5.81261	1.9878	0.0459643	0.132053
														-74.016	-5.77953	1.99076	0.0482486	0.147479
														-73.984	-5.79968	2.00394	-0.0418874	0.181989
														-73.952	-5.67761	2.04686	0.203856	0.172161
														-73.92	-5.81828	1.99711	0.0868956	0.128628
														-73.888	-5.91843	2.04448	0.0309082	0.187728
														-73.856	-5.70475	2.0418	0.171748	0.164666
														-73.824	-5.75111	2.0077	-0.0450203	0.163366
														-73.792	-5.93774	1.98544	0.0845179	0.15081
														-73.76	-5.77536	1.99515	-0.0595568	0.146795
														-73.728	-5.67229	1.99693	0.0231889	0.177017
														-73.696	-5.76493	2.01695	0.0106966	0.137109
														-73.664	-5.78096	2.03751	0.0223693	0.125789
														-73.632	-5.69254	2.01994	0.0898247	0.144963
														-73.6	-5.67371	1.97548	0.0486251	0.145699
														-73.568	-5.70418	1.96797	0.0866663	0.119031
														-73.536	-5.7463	1.99172	-0.00328441	0.122061
														-73.504	-5.66353	2.01402	0.0323707	0.111987
														-73.472	-5.80026	2.02555	-0.0162113	0.129855
														-73.44	-5.83366	2.02985	0.0662888	0.135191
														-73.408	-5.67581	2.00673	0.0395313	0.134473
														-73.376	-5.71099	1.97252	0.0386317	0.203206
														-73.344	-5.72951	2.05743	0.082501	0.145741
														-73.312	-5.70525	2.01638	0.158844	0.0668673
														-73.28	-5.78181	1.96586	0.0205521	0.109274
														-73.248	-5.7818	1.98893	-0.11753	0.157109
														-73.216	-5.77083	1.97939	-0.0554202	0.134248
														-73.184	-5.83968	1.99651	-0.0102023	0.13894
														-73.152	-5.77012	1.98641	-0.127035	0.134535
														-73.12	-5.76225	2.00176	-0.0213553	0.198191
														-73.088	-5.76681	2.00757	0.0548453	0.13314
														-73.056	-5.73097	1.97815	0.130897	0.129731
														-73.024	-5.6336	1.99618	0.0276482	0.123233
														-72.992	-5.65818	1.97387	0.0258549	0.139742
														-72.96	-5.70015	1.96966	0.0822074	0.133275
														-72.928	-5.7172	1.99448	-0.0667423	0.144904
														-72.896	-5.71477	1.97934	0.00267977	0.141808
														-72.864	-5.70004	1.95411	0.0805754	0.108861
														-72.832	-5.69771	1.97178	0.0479261	0.11728
														-72.8	-5.59473	1.96084	0.163919	0.150166
														-72.768	-5.61898	1.96863	0.0504943	0.134666
														-72.736	-5.59678	1.98698	-0.0508973	0.15921
														-72.704	-5.75152	1.97688	-0.0614114	0.116522
														-72.672	-5.71882	1.96981	0.0476049	0.0971458
														-72.64	-5.63208	1.95924	0.0323621	0.101552
														-72.608	-5.65069	1.95541	-0.0166965	0.103217
														-72.576	-5.65287	1.99986	-0.00824119	0.107737
														-72.544	-5.68887	2.02745	0.0564221	0.156777
														-72.512	-5.67971	1.98697	-0.0212864	0.103338
														-72.48	-5.64505	1.94588	0.0797504	0.120121
														-72.448	-5.68009	1.99109	0.107049	0.121655
														-72.416	-5.69088	1.9539	-0.0507005	0.108507
														-72.384	-5.69605	1.93844	0.0876701	0.101677
														-72.352	-5.55444	1.95152	0.11028	0.109418
														-72.32	-5.66619	1.96363	-0.1159	0.162795
														-72.288	-5.65832	1.955	0.0450093	0.127676
														-72.256	-5.52222	1.98028	0.0226615	0.109357
														-72.224	-5.63767	1.97649	0.0320642	0.149807
														-72.192	-5.55899	1.97909	-0.0269151	0.144732
														-72.16	-5.6214	1.98941	0.00186989	0.148114
														-72.128	-5.59315	1.90735	0.030361	0.114309
														-72.096	-5.57761	1.93723	0.0180604	0.153549
														-72.064	-5.5791	1.90972	-0.0285081	0.143035
														-72.032	-5.50447	2.00319	0.0972378	0.141122
														-72	-5.43844	1.91709	-0.0484548	0.118318
														-71.968	-5.4876	1.92076	0.0754068	0.157324
														-71.936	-5.53659	1.95032	0.0808941	0.123944
														-71.904	-5.5431	1.89728	0.0971945	0.134261
														-71.872	-5.50965	1.91967	0.156908	0.114453
														-71.84	-5.46877	1.8757	0.00851863	0.138959
														-71.808	-5.54478	1.91718	0.0548784	0.141198
														-71.776	-5.50479	1.89266	0.0638379	0.170128
														-71.744	-5.49068	1.88057	0.00736545	0.12964
														-71.712	-5.49525	1.89998	-0.0878205	0.150034
														-71.68	-5.40534	1.86009	-0.11556	0.189993
														-71.648	-5.4455	1.85629	-0.0803377	0.182086
														-71.616	-5.4971	1.90688	0.0155556	0.117718
														-71.584	-5.47876	1.88191	0.0437601	0.110627
														-71.552	-5.36454	1.88715	0.0265881	0.131909
														-71.52	-5.48813	1.86325	0.0934667	0.136284
														-71.488	-5.5773	1.91248	0.110743	0.166077
														-71.456	-5.54336	1.87725	-0.0744532	0.114539
														-71.424	-5.47219	1.90766	0.0975451	0.147279
														-71.392	-5.44342	1.85968	0.121241	0.144074
														-71.36	-5.36396	1.81144	2.54222e-05	0.141407
														-71.328	-5.44103	1.87479	0.0380734	0.198011
														-71.296	-5.51324	1.86281	-0.0578477	0.128889
														-71.264	-5.41823	1.83625	0.00465066	0.128475
														-71.232	-5.41679	1.84986	0.0444527	0.149452
														-71.2	-5.51947	1.82336	0.0760627	0.115408
														-71.168	-5.40029	1.8456	0.038639	0.108643
														-71.136	-5.33607	1.85102	0.0702602	0.176097
														-71.104	-5.43062	1.87716	0.108641	0.160869
														-71.072	-5.3884	1.84182	0.130912	0.133642
														-71.04	-5.41494	1.80948	0.0229947	0.151775
														-71.008	-5.45801	1.83798	0.153475	0.148898
														-70.976	-5.36722	1.80697	0.0137134	0.149098
														-70.944	-5.55193	1.82923	0.184472	0.146881
														-70.912	-5.43252	1.83458	0.0237115	0.152014
														-70.88	-5.32767	1.79637	0.122754	0.111931
														-70.848	-5.48054	1.86212	0.03728	0.160754
														-70.816	-5.33756	1.80575	0.173193	0.195468
														-70.784	-5.36241	1.82535	0.0393321	0.166123
														-70.752	-5.32905	1.8588	0.0183849	0.139284
														-70.72	-5.41317	1.86216	0.0703264	0.139325
														-70.688	-5.3186	1.81572	0.0771556	0.170872
														-70.656	-5.3284	1.82711	0.0819052	0.0742412
														-70.624	-5.31078	1.84747	0.0434361	0.109378
														-70.592	-5.40016	1.77027	-0.0372645	0.157839
														-70.56	-5.37778	1.88033	0.12604	0.105868
														-70.528	-5.25843	1.83169	0.00732297	0.137524
														-70.496	-5.32169	1.85802	0.0333953	0.114652
														-70.464	-5.35327	1.84972	-0.0493582	0.136446
														-70.432	-5.28165	1.85657	-0.0104191	0.138123
														-70.4	-5.35448	1.84353	0.0190399	0.144405
														-70.368	-5.43664	1.87136	-0.00527631	0.120897
														-70.336	-5.31161	1.86456	0.182728	0.13315
														-70.304	-5.23137	1.85124	0.0559743	0.0619894
														-70.272	-5.31401	1.87466	0.0536679	0.106341
														-70.24	-5.33349	1.83104	0.147409	0.135757
														-70.208	-5.38569	1.88409	0.161891	0.120204
														-70.176	-5.31042	1.84017	0.0195578	0.1084
														-70.144	-5.35448	1.81825	0.121836	0.15757
														-70.112	-5.29593	1.83714	0.0640103	0.144741
														-70.08	-5.36574	1.83758	-0.124421	0.0884067
														-70.048	-5.31213	1.87434	0.073387	0.123042
														-70.016	-5.40233	1.8382	0.154934	0.118902
														-69.984	-5.30149	1.82523	0.0494008	0.12979
														-69.952	-5.29193	1.86195	-0.0638143	0.153278
														-69.92	-5.41738	1.87178	0.0338195	0.13292
														-69.888	-5.30894	1.82241	0.0712999	0.140316
														-69.856	-5.44688	1.83524	0.133027	0.140547
														-69.824	-5.33894	1.87759	0.0795151	0.144899
														-69.792	-5.22425	1.88502	0.075211	0.113521
														-69.76	-5.29104	1.82651	-0.00716705	0.141935
														-69.728	-5.31291	1.83314	0.0936172	0.156245
														-69.696	-5.25985	1.7544	0.108781	0.125841
														-69.664	-5.30634	1.8426	0.0324646	0.121985
														-69.632	-5.2665	1.81051	0.0665549	0.109525
														-69.6	-5.20936	1.83662	0.0625127	0.108753
														-69.568	-5.3869	1.83734	0.0742768	0.125883
														-69.536	-5.24124	1.81577	0.044449	0.134685
														-69.504	-5.34835	1.83018	0.0281053	0.116251
														-69.472	-5.28745	1.83725	-0.138982	0.154085
														-69.44	-5.27652	1.8413	-0.039686	0.11418
														-69.408	-5.27192	1.80575	-0.0180839	0.110085
														-69.376	-5.18276	1.7945	0.00711936	0.179246
														-69.344	-5.23231	1.82627	0.0641675	0.193484
														-69.312	-5.34912	1.83048	0.0996674	0.141014
														-69.28	-5.34906	1.80565	0.125606	0.17762
														-69.248	-5.27128	1.81468	0.0892048	0.143855
														-69.216	-5.29076	1.82957	-0.0357054	0.127933
														-69.184	-5.29793	1.81429	-0.0144184	0.15576
														-69.152	-5.26124	1.81518	0.00150761	0.184879
														-69.12	-5.23555	1.76927	0.0464386	0.127161
														-69.088	-5.28659	1.77204	0.0451161	0.140821
														-69.056	-5.24761	1.7983	0.0441698	0.145843
														-69.024	-5.24645	1.81342	0.032804	0.0972158
														-68.992	-5.21948	1.79125	0.0247939	0.14224
														-68.96	-5.20527	1.81127	0.0147816	0.202084
														-68.928	-5.15032	1.80571	-0.0270994	0.119262
														-68.896	-5.25131	1.81089	-0.103556	0.14076
														-68.864	-5.29816	1.84761	0.0509442	0.149421
														-68.832	-5.1518	1.83212	0.029299	0.087218
														-68.8	-5.27118	1.76976	0.0593942	0.122882
														-68.768	-5.26362	1.83119	0.131655	0.10994
														-68.736	-5.17184	1.7721	0.0811675	0.193206
														-68.704	-5.22847	1.78493	0.0126699	0.143469
														-68.672	-5.19345	1.81264	0.0888199	0.14824
														-68.64	-5.24323	1.79063	-0.0017858	0.134108
														-68.608	-5.25586	1.8105	0.0678339	0.124328
														-68.576	-5.15351	1.8176	0.0441009	0.127813
														-68.544	-5.21567	1.78362	0.0811911	0.145419
														-68.512	-5.16988	1.75829	0.119493	0.136127
														-68.48	-5.12515	1.76401	-0.153278	0.21524
														-68.448	-5.11793	1.78667	0.100447	0.135848
														-68.416	-5.26909	1.80519	0.0160316	0.12208
														-68.384	-5.20646	1.83394	0.0234832	0.132142
														-68.352	-5.29412	1.78082	-0.0167196	0.131926
														-68.32	-5.19215	1.78687	-0.0249411	0.151963
														-68.288	-5.26867	1.74602	0.17507	0.137448
														-68.256	-5.21728	1.7552	-0.00305249	0.140787
														-68.224	-5.2014	1.76109	-0.0154313	0.130309
														-68.192	-5.12315	1.79033	0.087134	0.130343
														-68.16	-5.18646	1.73122	0.0573076	0.175599
														-68.128	-5.20882	1.76111	0.044524	0.143263
														-68.096	-5.08543	1.73938	0.0952032	0.165922
														-68.064	-5.02482	1.75874	0.0558835	0.141118
														-68.032	-5.05141	1.7713	0.0328806	0.128316
														-68	-5.20998	1.77198	-0.0789158	0.0938515
														-67.968	-5.27979	1.76137	0.049741	0.112634
														-67.936	-5.13699	1.76004	-0.0276124	0.172931
														-67.904	-5.25424	1.77512	-0.0626855	0.124598
														-67.872	-5.15023	1.72097	-0.0838394	0.141856
														-67.84	-5.12443	1.78536	0.0450901	0.165965
														-67.808	-5.07295	1.77122	-0.0847002	0.119234
														-67.776	-5.13929	1.75053	0.0574085	0.13641
														-67.744	-5.07781	1.72761	0.0583869	0.133551
														-67.712	-5.01997	1.77816	-0.00589079	0.0882135
														-67.68	-5.17886	1.78603	0.00245429	0.114147
														-67.648	-5.07553	1.70714	-0.0375348	0.148295
														-67.616	-5.14871	1.79407	-0.0492222	0.124919
														-67.584	-5.07769	1.76919	0.0203584	0.12165
														-67.552	-5.09034	1.79558	0.034425	0.162394
														-67.52	-5.02598	1.76673	0.121167	0.114868
														-67.488	-5.16666	1.77504	0.0271809	0.143722
														-67.456	-5.06855	1.74315	0.0695344	0.130104
														-67.424	-5.0935	1.82118	-0.0113713	0.151072
														-67.392	-5.07994	1.74403	-0.108931	0.125478
														-67.36	-5.05444	1.77155	0.186611	0.152628
														-67.328	-5.12481	1.81487	-0.083502	0.164228
														-67.296	-4.97837	1.75425	-0.0979143	0.13497
														-67.264	-5.12747	1.77129	0.072077	0.181094
														-67.232	-4.99961	1.75766	-0.0512056	0.110113
														-67.2	-5.12666	1.7253	0.0991476	0.220973
														-67.168	-5.10189	1.77845	0.0940366	0.125256
														-67.136	-5.02249	1.76492	0.00953699	0.117168
														-67.104	-4.95829	1.74826	-0.0201432	0.107036
														-67.072	-5.01388	1.7612	0.00436728	0.137318
														-67.04	-4.9824	1.76358	-0.13664	0.121879
														-67.008	-5.06775	1.74503	0.119418	0.143718
														-66.976	-5.08877	1.73842	0.0210733	0.136854
														-66.944	-5.00064	1.75335	0.0114598	0.233748
														-66.912	-5.16195	1.7495	0.0271815	0.134624
														-66.88	-4.97668	1.75134	-0.0451426	0.130892
														-66.848	-5.06332	1.71844	0.0273873	0.150134
														-66.816	-4.99785	1.71864	-0.0976433	0.0963775
														-66.784	-4.93494	1.72753	0.0265801	0.123148
														-66.752	-5.03612	1.74135	-0.128457	0.187631
														-66.72	-4.97034	1.77424	-0.0830736	0.125115
														-66.688	-5.02136	1.75825	-0.086614	0.243744
														-66.656	-5.07871	1.7241	0.117804	0.166657
														-66.624	-4.95251	1.69235	0.0126886	0.122074
														-66.592	-4.93666	1.70776	0.0132391	0.124811
														-66.56	-4.99544	1.76068	0.0637792	0.16024
														-66.528	-4.96488	1.74439	0.00495304	0.106621
														-66.496	-4.9117	1.73201	0.065887	0.13849
														-66.464	-4.96751	1.73784	0.145372	0.146727
														-66.432	-5.02447	1.70133	-0.0634748	0.174507
														-66.4	-4.92094	1.70433	-0.0734183	0.104854
														-66.368	-4.94484	1.68832	-0.0133426	0.172816
														-66.336	-4.93784	1.74085	0.0118341	0.148591
														-66.304	-4.9538	1.67127	0.00223651	0.15783
														-66.272	-4.92841	1.75106	-0.0530701	0.127048
														-66.24	-4.88798	1.66151	-0.0208614	0.134237
														-66.208	-4.98358	1.73952	0.0304659	0.145711
														-66.176	-4.92355	1.66059	-0.0823761	0.173411
														-66.144	-4.88128	1.68386	-0.0080456	0.167375
														-66.112	-4.94552	1.66343	-0.0702693	0.102226
														-66.08	-4.87732	1.68288	-0.0561883	0.17768
														-66.048	-4.95649	1.7243	-0.0381177	0.163483
														-66.016	-4.85807	1.64595	-0.048771	0.122683
														-65.984	-4.85445	1.67362	-0.0616573	0.133841
														-65.952	-4.96194	1.66554	-0.126168	0.157569
														-65.92	-4.80828	1.62777	0.106695	0.137508
														-65.888	-4.86862	1.69378	-0.0119385	0.143397
														-65.856	-4.89577	1.68736	-0.00549025	0.0556862
														-65.824	-4.90137	1.70219	-0.0362648	0.122211
														-65.792	-4.85008	1.66224	-0.00841291	0.137149
														-65.76	-4.80249	1.6878	-0.119622	0.108001
														-65.728	-4.79577	1.68029	-0.0128994	0.162075
														-65.696	-4.80191	1.66633	0.026161	0.145541
														-65.664	-4.89329	1.67976	0.0244169	0.123757
														-65.632	-4.84592	1.64864	0.0141972	0.156962
														-65.6	-4.74249	1.61987	-0.0777412	0.129821
														-65.568	-4.846	1.66369	-0.038634	0.132934
														-65.536	-4.82576	1.69492	0.00937956	0.157044
														-65.504	-4.84186	1.67215	0.106511	0.1725
														-65.472	-4.76994	1.64394	-0.0673135	0.172169
														-65.44	-4.79002	1.6892	0.141318	0.156201
														-65.408	-4.80227	1.65843	0.0175338	0.108839
														-65.376	-4.80753	1.65003	-0.0723613	0.123006
														-65.344	-4.75254	1.6373	-0.036133	0.144307
														-65.312	-4.89225	1.61709	0.0283039	0.183378
														-65.28	-4.91826	1.65458	-0.0314849	0.16833
														-65.248	-4.79872	1.63155	-0.0841738	0.148758
														-65.216	-4.84441	1.67304	-0.0532496	0.170325
														-65.184	-4.75882	1.64711	-0.0346285	0.121629
														-65.152	-4.77567	1.65248	-0.0180922	0.137936
														-65.12	-4.78823	1.6692	-0.0831343	0.144888
														-65.088	-4.74672	1.68515	0.0121668	0.158162
														-65.056	-4.7892	1.64395	0.0753387	0.109734
														-65.024	-4.84961	1.65631	-0.018653	0.162385
														-64.992	-4.79786	1.65084	-0.0190885	0.140171
														-64.96	-4.8262	1.63559	-0.0263778	0.110193
														-64.928	-4.85673	1.66797	0.0484807	0.150107
														-64.896	-4.81537	1.64144	-0.127255	0.143286
														-64.864	-4.71384	1.65481	-0.0304015	0.111999
														-64.832	-4.80599	1.66363	-0.0662956	0.150053
														-64.8	-4.81634	1.64995	0.0889544	0.126887
														-64.768	-4.81384	1.61528	0.0407977	0.129465
														-64.736	-4.73713	1.65473	-0.15412	0.0602621
														-64.704	-4.74273	1.68476	0.00881894	0.1351
														-64.672	-4.77782	1.59738	0.0144618	0.111643
														-64.64	-4.76793	1.61822	0.0426482	0.121649
														-64.608	-4.75521	1.64429	0.0709146	0.144357
														-64.576	-4.80455	1.63581	0.0886056	0.120217
														-64.544	-4.64445	1.62936	-0.0574125	0.131583
														-64.512	-4.70655	1.60868	0.0324939	0.129625
														-64.48	-4.85698	1.6407	0.0120769	0.143012
														-64.448	-4.72963	1.58394	-0.00735207	0.147761
														-64.416	-4.79913	1.59202	-0.0292257	0.111264
														-64.384	-4.75686	1.59027	0.061888	0.143386
														-64.352	-4.72785	1.5905	-0.0654055	0.126767
														-64.32	-4.66294	1.60131	0.0401552	0.0795337
														-64.288	-4.65542	1.5339	-0.0456455	0.0935516
														-64.256	-4.63747	1.57621	0.0177134	0.132277
														-64.224	-4.75038	1.60084	-0.0746346	0.12573
														-64.192	-4.68519	1.62074	-0.0891784	0.114718
														-64.16	-4.6245	1.6294	-0.0468534	0.0956456
														-64.128	-4.70491	1.59799	-0.0679363	0.107189
														-64.096	-4.7043	1.59404	-0.0170583	0.115667
														-64.064	-4.63309	1.56357	0.129043	0.0872379
														-64.032	-4.74257	1.59081	-0.00864705	0.127692
														-64	-4.57123	1.59236	-0.0112204	0.174852
														-63.968	-4.76524	1.61693	-0.00325934	0.117513
														-63.936	-4.68175	1.60349	-0.0998891	0.113933
														-63.904	-4.63348	1.57717	0.0134726	0.104047
														-63.872	-4.70462	1.60942	0.0470182	0.123401
														-63.84	-4.63183	1.54149	-0.0651073	0.134388
														-63.808	-4.68605	1.60919	0.105643	0.129061
														-63.776	-4.62343	1.60139	-0.018286	0.150739
														-63.744	-4.67512	1.58783	-0.0111176	0.115168
														-63.712	-4.68295	1.57579	0.0249762	0.147247
														-63.68	-4.63117	1.56384	-0.0817707	0.101715
														-63.648	-4.69699	1.57166	0.0335592	0.110775
														-63.616	-4.65882	1.53071	-0.052512	0.105574
														-63.584	-4.62514	1.63036	0.0526037	0.111895
														-63.552	-4.68051	1.55525	-0.0205377	0.159696
														-63.52	-4.6578	1.60799	-0.134734	0.101238
														-63.488	-4.52521	1.54621	0.0304843	0.11067
														-63.456	-4.65692	1.54327	0.028479	0.0873865
														-63.424	-4.64248	1.55104	-0.0552862	0.153575
														-63.392	-4.54475	1.59068	-0.0141712	0.127003
														-63.36	-4.69354	1.55884	0.0368912	0.127201
														-63.328	-4.53885	1.55691	0.0220477	0.134591
														-63.296	-4.60688	1.59132	-0.0634403	0.120046
														-63.264	-4.54656	1.57284	0.0184354	0.0991063
														-63.232	-4.51162	1.5675	-0.0485426	0.11648
														-63.2	-4.56156	1.50968	-0.0861631	0.0906785
														-63.168	-4.55758	1.52973	-0.0566219	0.149498
														-63.136	-4.57259	1.52243	0.0127329	0.117117
														-63.104	-4.57775	1.5405	-0.0155958	0.0988061
														-63.072	-4.55123	1.54107	-0.0660514	0.120884
														-63.04	-4.54063	1.54928	0.0450429	0.062589
														-63.008	-4.56333	1.55131	-0.144339	0.0841068
														-62.976	-4.56623	1.51437	-0.00758675	0.0964108
														-62.944	-4.48462	1.48411	0.00150296	0.163787
														-62.912	-4.51509	1.51685	-0.0745335	0.153489
														-62.88	-4.53703	1.52525	0.125837	0.179667
														-62.848	-4.43725	1.52273	0.0921938	0.106628
														-62.816	-4.5131	1.5565	-0.0696091	0.134967
														-62.784	-4.54036	1.52965	-0.0223846	0.146398
														-62.752	-4.417	1.52464	-0.0438244	0.148606
														-62.72	-4.51841	1.50868	-0.00360326	0.126674
														-62.688	-4.52948	1.48698	0.0537314	0.0599494
														-62.656	-4.61203	1.51939	-0.0250707	0.0951352
														-62.624	-4.53529	1.57478	-0.114385	0.160083
														-62.592	-4.44195	1.51998	-0.114444	0.117482
														-62.56	-4.45538	1.51981	0.0421407	0.137911
														-62.528	-4.46171	1.49435	0.0160788	0.106184
														-62.496	-4.51689	1.55461	-0.0397185	0.0749289
														-62.464	-4.49844	1.49034	0.06185	0.149887
														-62.432	-4.43123	1.49774	-0.0945396	0.0773852
														-62.4	-4.45021	1.49651	-0.00920408	0.135775
														-62.368	-4.48756	1.49623	0.000924001	0.112264
														-62.336	-4.43782	1.47714	-0.0661276	0.101236
														-62.304	-4.48503	1.51183	-0.0807029	0.119818
														-62.272	-4.47642	1.53689	-0.0495564	0.117118
														-62.24	-4.57888	1.48897	0.0658666	0.115137
														-62.208	-4.3706	1.50408	0.0215201	0.141736
														-62.176	-4.56098	1.48886	0.0141775	0.154329
														-62.144	-4.45217	1.48869	-0.128309	0.134828
														-62.112	-4.52337	1.50552	-0.0546255	0.146326
														-62.08	-4.53075	1.48643	-0.114775	0.105244
														-62.048	-4.47918	1.52326	-0.15436	0.10271
														-62.016	-4.42307	1.47481	-0.0360177	0.140588
														-61.984	-4.38969	1.45877	-0.14348	0.100604
														-61.952	-4.43772	1.46488	-0.171255	0.100676
														-61.92	-4.44123	1.48819	-0.204745	0.197805
														-61.888	-4.42861	1.46671	0.00114723	0.113738
														-61.856	-4.40753	1.49926	-0.0658235	0.148576
														-61.824	-4.46274	1.47814	0.0844304	0.13064
														-61.792	-4.45836	1.52822	-0.0437938	0.153911
														-61.76	-4.50834	1.538	-0.0459493	0.112633
														-61.728	-4.51525	1.5228	-0.150135	0.107253
														-61.696	-4.45715	1.50998	-0.0145198	0.13888
														-61.664	-4.48472	1.48194	-0.00546079	0.15729
														-61.632	-4.49606	1.4677	-0.0348852	0.145972
														-61.6	-4.43864	1.49556	-0.0606157	0.0961028
														-61.568	-4.41291	1.47836	-0.0399252	0.128879
														-61.536	-4.50401	1.44982	-0.0865191	0.138911
														-61.504	-4.49045	1.47503	-0.0929604	0.0553431
														-61.472	-4.43582	1.48773	-0.129666	0.136487
														-61.44	-4.42506	1.5005	-0.108417	0.123318
														-61.408	-4.32396	1.47627	-0.0222199	0.12249
														-61.376	-4.28639	1.47479	0.0153809	0.159633
														-61.344	-4.36471	1.45399	-0.0761694	0.154849
														-61.312	-4.39846	1.44291	-0.124519	0.141037
														-61.28	-4.41081	1.48245	-0.0362284	0.134101
														-61.248	-4.37065	1.53671	0.0113128	0.138404
														-61.216	-4.36036	1.44729	-0.0145779	0.0900046
														-61.184	-4.37194	1.48102	-0.0490336	0.145792
														-61.152	-4.37619	1.49699	-0.0110399	0.131484
														-61.12	-4.27749	1.45456	-0.0187318	0.121057
														-61.088	-4.47662	1.43634	0.0866961	0.172926
														-61.056	-4.42619	1.43258	-0.0229748	0.161518
														-61.024	-4.40944	1.44188	-0.00863742	0.0983027
														-60.992	-4.31281	1.44009	0.0608845	0.181208
														-60.96	-4.3671	1.47238	0.063772	0.134474
														-60.928	-4.41282	1.45471	-0.151106	0.0966078
														-60.896	-4.4421	1.45506	0.0417486	0.186122
														-60.864	-4.40653	1.4884	-0.0495315	0.122809
														-60.832	-4.37232	1.47076	0.0254145	0.116583
														-60.8	-4.33878	1.42181	-0.0703517	0.0722957
														-60.768	-4.46405	1.46311	-0.00501134	0.174453
														-60.736	-4.4186	1.4229	0.0466325	0.151698
														-60.704	-4.36347	1.43499	-0.0567029	0.113272
														-60.672	-4.38947	1.47062	0.0393364	0.0856656
														-60.64	-4.28403	1.45482	-0.0689007	0.129786
														-60.608	-4.43836	1.47853	-0.0974524	0.0742103
														-60.576	-4.3964	1.42322	-0.0337363	0.141695
														-60.544	-4.36485	1.45681	0.0268701	0.117359
														-60.512	-4.37737	1.4504	-0.025925	0.0945126
														-60.48	-4.38873	1.42698	-0.0950116	0.119548
														-60.448	-4.43187	1.41433	0.0673736	0.112752
														-60.416	-4.34655	1.4361	-0.0143644	0.134223
														-60.384	-4.35737	1.44611	-0.0336677	0.131584
														-60.352	-4.32869	1.42047	0.0659157	0.0917786
														-60.32	-4.35182	1.44986	-0.0506575	0.126537
														-60.288	-4.36934	1.45172	0.0495459	0.0940875
														-60.256	-4.33052	1.40223	-0.178993	0.169407
														-60.224	-4.33979	1.41865	0.0281454	0.135501
														-60.192	-4.38046	1.41769	0.131497	0.147779
														-60.16	-4.33406	1.38519	0.0419215	0.148115
														-60.128	-4.44402	1.43935	0.021422	0.127199
														-60.096	-4.38026	1.48391	-0.0604169	0.12599
														-60.064	-4.41349	1.44663	-0.00876259	0.108509
														-60.032	-4.40213	1.38439	-0.0919076	0.107164
														-60	-4.35908	1.3747	0.0239436	0.116339
														-59.968	-4.35234	1.45552	-0.0308772	0.142266
														-59.936	-4.38711	1.40326	0.012103	0.124455
														-59.904	-4.40489	1.41202	-0.0148935	0.0923268
														-59.872	-4.3703	1.41289	-0.0218971	0.1049
														-59.84	-4.31739	1.43747	0.0272888	0.140046
														-59.808	-4.47083	1.42758	0.0397506	0.139763
														-59.776	-4.3709	1.46228	-0.0545887	0.138557
														-59.744	-4.32585	1.36866	-0.00735701	0.126573
														-59.712	-4.29037	1.42471	0.0939191	0.134304
														-59.68	-4.29782	1.39531	-0.0368608	0.142182
														-59.648	-4.31894	1.40139	-0.101086	0.108737
														-59.616	-4.3815	1.42164	0.0242374	0.0980553
														-59.584	-4.29813	1.4206	0.0616309	0.0951773
														-59.552	-4.29323	1.38956	0.146643	0.0810625
														-59.52	-4.28928	1.40026	0.0790297	0.0944639
														-59.488	-4.29183	1.39303	-0.00375805	0.129176
														-59.456	-4.31452	1.39067	-0.13454	0.0843016
														-59.424	-4.24208	1.39907	-0.0694091	0.0669301
														-59.392	-4.28824	1.37208	-0.0410645	0.123302
														-59.36	-4.23245	1.39557	-0.0629743	0.115655
														-59.328	-4.26555	1.43587	-0.044018	0.113295
														-59.296	-4.31173	1.43014	0.01651	0.0927365
														-59.264	-4.29742	1.37652	-0.0072053	0.124423
														-59.232	-4.32899	1.40408	-0.0632481	0.11181
														-59.2	-4.35566	1.38696	0.0383655	0.0951287
														-59.168	-4.28977	1.39994	-0.0611911	0.117693
														-59.136	-4.15604	1.39909	0.00883972	0.0971796
														-59.104	-4.16773	1.37288	-0.0413687	0.142545
														-59.072	-4.27756	1.37029	0.0407155	0.123999
														-59.04	-4.32725	1.39763	0.0543874	0.10716
														-59.008	-4.27731	1.37068	-0.0194625	0.150629
														-58.976	-4.17492	1.35538	0.0303349	0.0961401
														-58.944	-4.22905	1.38348	0.00463403	0.133542
														-58.912	-4.17827	1.40643	0.00280604	0.123935
														-58.88	-4.34036	1.38461	-0.00118951	0.0998527
														-58.848	-4.19219	1.39987	0.0159595	0.104883
														-58.816	-4.15945	1.41704	-0.0201192	0.103342
														-58.784	-4.24146	1.3619	-0.0837962	0.131253
														-58.752	-4.25444	1.35308	-0.0839059	0.158326
														-58.72	-4.22216	1.36649	-0.0337252	0.101941
														-58.688	-4.12448	1.38008	0.0651729	0.0841249
														-58.656	-4.23702	1.39329	0.00569504	0.100149
														-58.624	-4.21307	1.3761	0.0021237	0.140381
														-58.592	-4.20967	1.37596	0.118363	0.122462
														-58.56	-4.22486	1.40028	-0.0350329	0.119883
														-58.528	-4.24306	1.40975	0.0342755	0.142662
														-58.496	-4.2772	1.40042	-0.0146763	0.120571
														-58.464	-4.12056	1.37619	-0.0500547	0.0902761
														-58.432	-4.17112	1.40203	0.0461297	0.0825927
														-58.4	-4.14547	1.38038	-0.0460628	0.131846
														-58.368	-4.19367	1.38879	-0.0445632	0.0632512
														-58.336	-4.23715	1.37223	0.0408212	0.109268
														-58.304	-4.23468	1.37656	0.00584386	0.143157
														-58.272	-4.24724	1.394	-0.0680672	0.117204
														-58.24	-4.14238	1.35209	0.000796558	0.145408
														-58.208	-4.16829	1.40033	-0.00203788	0.0963154
														-58.176	-4.19936	1.34798	-0.00882933	0.137033
														-58.144	-4.14993	1.36231	-0.0717212	0.105768
														-58.112	-4.18561	1.37667	-0.0188028	0.12382
														-58.08	-4.10802	1.35259	0.117568	0.100472
														-58.048	-4.13307	1.34137	-0.077455	0.0893066
														-58.016	-4.25098	1.38408	0.202194	0.0919857
														-57.984	-4.06156	1.36034	-0.0573693	0.0936315
														-57.952	-4.17868	1.38025	0.00697347	0.137406
														-57.92	-4.21361	1.35706	0.133867	0.13495
														-57.888	-4.09645	1.3484	0.00799539	0.1048
														-57.856	-4.12613	1.34902	0.0624526	0.115894
														-57.824	-4.13887	1.34872	-0.157022	0.182079
														-57.792	-4.20625	1.36578	0.0875057	0.131648
														-57.76	-4.2287	1.41204	0.0170562	0.106868
														-57.728	-4.14613	1.38326	-0.137056	0.0960089
														-57.696	-4.20598	1.37633	-0.0110845	0.0780073
														-57.664	-4.06463	1.39474	0.000508214	0.13564
														-57.632	-4.14813	1.36814	-0.0245352	0.125919
														-57.6	-4.109	1.36444	-0.0286899	0.153748
														-57.568	-4.09022	1.37421	-0.125908	0.141851
														-57.536	-4.14565	1.36505	0.100033	0.103107
														-57.504	-4.14363	1.35401	0.0160562	0.13082
														-57.472	-4.16115	1.37309	0.00533714	0.0921937
														-57.44	-4.22628	1.34534	0.0617417	0.126614
														-57.408	-4.13336	1.34603	-0.0568538	0.151393
														-57.376	-4.0801	1.37834	0.0430994	0.119408
														-57.344	-4.18787	1.348	-0.0418188	0.105364
														-57.312	-4.18935	1.3543	-0.115243	0.0940477
														-57.28	-4.19328	1.3748	-0.0230175	0.0918418
														-57.248	-4.1085	1.32574	0.0351592	0.0875093
														-57.216	-4.26444	1.36385	0.0349516	0.114319
														-57.184	-4.08093	1.375	0.0652528	0.119869
														-57.152	-4.26326	1.35638	-0.00834416	0.0805756
														-57.12	-4.17975	1.36405	0.101603	0.113646
														-57.088	-4.07202	1.31527	0.0200013	0.0905887
														-57.056	-4.17785	1.3193	0.0539646	0.0876383
														-57.024	-4.04024	1.3293	0.191989	0.116613
														-56.992	-4.03388	1.3746	0.117315	0.113411
														-56.96	-4.17748	1.36138	0.0288523	0.101358
														-56.928	-4.11285	1.33307	-0.101094	0.0848943
														-56.896	-4.06082	1.33201	-0.0109248	0.152463
														-56.864	-4.11801	1.33617	0.0366175	0.0850032
														-56.832	-4.18121	1.36946	0.000855866	0.128016
														-56.8	-4.05599	1.32496	-0.00781398	0.0760757
														-56.768	-4.03643	1.28392	0.00641044	0.130573
														-56.736	-4.05644	1.30775	-0.0990211	0.0983252
														-56.704	-4.07561	1.32912	-0.0148833	0.114771
														-56.672	-4.08118	1.28321	-0.127185	0.0909602
														-56.64	-4.09802	1.29707	0.0192939	0.100538
														-56.608	-4.02953	1.35769	-0.120158	0.0979076
														-56.576	-4.00119	1.2988	-0.0326515	0.093346
														-56.544	-4.13995	1.27853	-0.0772076	0.0861506
														-56.512	-4.00287	1.36577	-0.00749494	0.0722166
														-56.48	-4.02652	1.29955	-0.090787	0.132636
														-56.448	-3.89797	1.3239	0.021652	0.0766176
														-56.416	-4.10115	1.35696	-0.177697	0.0998265
														-56.384	-4.05721	1.31036	0.0819684	0.144214
														-56.352	-4.06331	1.28873	0.0120166	0.0967283
														-56.32	-4.03688	1.32187	-0.123932	0.168139
														-56.288	-4.17774	1.37025	0.0625623	0.107042
														-56.256	-4.17017	1.33935	0.0768374	0.0949717
														-56.224	-4.12472	1.32591	-0.178367	0.0860477
														-56.192	-4.06481	1.30084	0.0152703	0.0905238
														-56.16	-4.08779	1.29111	-0.0974512	0.0961667
														-56.128	-4.07972	1.33096	-0.0153002	0.0706524
														-56.096	-4.06926	1.32725	0.1042	0.096402
														-56.064	-3.97185	1.31307	-0.017632	0.106788
														-56.032	-4.02833	1.32096	0.0806648	0.165004
														-56	-3.88761	1.31948	0.105599	0.111719
														-55.968	-3.93292	1.29623	0.00766681	0.0991459
														-55.936	-4.04868	1.33234	0.114607	0.0641199
														-55.904	-3.96857	1.29145	0.061234	0.127305
														-55.872	-3.96382	1.31697	-0.0622915	0.121765
														-55.84	-4.00139	1.27942	0.0172845	0.123241
														-55.808	-4.03686	1.34522	-0.0775564	0.12749
														-55.776	-3.98808	1.25615	0.0130127	0.126462
														-55.744	-4.07836	1.30024	0.00608173	0.127196
														-55.712	-4.01428	1.35053	0.0638569	0.126545
														-55.68	-3.94863	1.31105	-0.043901	0.0908376
														-55.648	-4.11917	1.29315	0.0122662	0.117988
														-55.616	-4.0264	1.28847	0.015156	0.123362
														-55.584	-4.06346	1.28931	0.00588063	0.0649621
														-55.552	-4.06834	1.33376	-0.0737929	0.102734
														-55.52	-3.94287	1.33627	-0.0807358	0.148314
														-55.488	-4.02282	1.31619	-0.203241	0.120868
														-55.456	-3.95027	1.29858	0.0797614	0.125819
														-55.424	-3.93837	1.27852	0.0380486	0.0845975
														-55.392	-3.9687	1.27652	0.0746424	0.133872
														-55.36	-3.86202	1.28948	0.0518841	0.0748374
														-55.328	-3.96313	1.34332	-0.124514	0.111664
														-55.296	-4.0576	1.30384	0.013765	0.109899
														-55.264	-3.97193	1.27358	0.0138271	0.0954445
														-55.232	-4.01763	1.28795	-0.127493	0.103648
														-55.2	-3.96127	1.33676	0.0596775	0.100166
														-55.168	-4.05734	1.32683	-0.167138	0.124046
														-55.136	-4.01392	1.24605	-0.0951938	0.0970694
														-55.104	-3.89278	1.30107	-0.01047	0.0681831
														-55.072	-4.00293	1.25775	-0.136357	0.0745997
														-55.04	-3.90745	1.31416	0.0633296	0.108025
														-55.008	-3.98719	1.26667	-0.176273	0.103892
														-54.976	-3.94787	1.27505	0.00589593	0.108458
														-54.944	-3.92905	1.25806	-0.0647592	0.0973298
														-54.912	-3.96683	1.28938	-0.152153	0.122288
														-54.88	-3.95496	1.29521	-0.012503	0.107683
														-54.848	-3.88547	1.26105	-0.00800018	0.0790127
														-54.816	-3.91587	1.3403	0.0255587	0.0785254
														-54.784	-3.99629	1.29611	-0.0279444	0.106514
														-54.752	-3.98871	1.25323	-0.128017	0.094838
														-54.72	-4.04111	1.30918	0.000286691	0.122978
														-54.688	-3.97477	1.2922	-0.0192706	0.0905777
														-54.656	-3.92094	1.28435	-0.106887	0.136732
														-54.624	-3.86576	1.31997	-0.0423539	0.0797322
														-54.592	-3.88173	1.29072	-0.0522494	0.0835676
														-54.56	-3.90326	1.2671	-0.0666165	0.0773259
														-54.528	-3.88322	1.26528	-0.0354565	0.0845449
														-54.496	-3.92635	1.32946	-0.0937133	0.115663
														-54.464	-3.8234	1.30963	-0.0661229	0.0908732
														-54.432	-3.95224	1.30152	-0.0658369	0.0938008
														-54.4	-3.78398	1.29422	-0.0434572	0.0970395
														-54.368	-3.85839	1.30995	0.112891	0.160845
														-54.336	-3.82692	1.26658	0.000304572	0.0916966
														-54.304	-3.89145	1.27957	-0.065274	0.09595
														-54.272	-3.88556	1.29169	-0.0467628	0.0717738
														-54.24	-3.93389	1.296	-0.0213239	0.101019
														-54.208	-3.84821	1.29014	-0.0659546	0.0890964
														-54.176	-3.93376	1.2507	-0.000417633	0.118845
														-54.144	-3.90049	1.26562	0.00177017	0.0941958
														-54.112	-3.93847	1.26614	-0.115746	0.0885873
														-54.08	-3.89283	1.25645	-0.202075	0.116534
														-54.048	-3.93578	1.34547	-0.00848579	0.0650152
														-54.016	-3.91	1.29984	0.00623351	0.116306
														-53.984	-3.82007	1.28904	-0.0514691	0.134212
														-53.952	-3.90891	1.29231	-0.166916	0.102488
														-53.92	-3.83417	1.27162	-0.0322773	0.0931941
														-53.888	-3.81748	1.28735	-0.0804207	0.0848622
														-53.856	-3.89009	1.29195	-0.0985015	0.0642475
														-53.824	-3.77151	1.30791	-0.0928786	0.106182
														-53.792	-3.87402	1.30323	-0.0645344	0.119087
														-53.76	-3.72302	1.2903	-0.0452341	0.0997007
														-53.728	-3.78195	1.28038	-0.0149951	0.117232
														-53.696	-3.94773	1.24741	-0.0186653	0.0844757
														-53.664	-3.81028	1.26788	-0.0810244	0.106404
														-53.632	-3.92872	1.26024	-0.116491	0.0631233
														-53.6	-3.78931	1.27174	-0.0612798	0.0941575
														-53.568	-3.86053	1.23312	3.43558e-05	0.0886218
														-53.536	-3.85589	1.26612	-0.0846381	0.0760778
														-53.504	-3.87147	1.27141	-0.0503245	0.0915399
														-53.472	-3.82554	1.24827	0.0576228	0.0928304
														-53.44	-3.81164	1.23402	-0.120496	0.0882467
														-53.408	-3.73235	1.26924	-0.143149	0.104344
														-53.376	-3.78847	1.26228	-0.053828	0.064468
														-53.344	-3.87773	1.24258	-0.0530877	0.0868481
														-53.312	-3.84394	1.28178	-0.108518	0.115104
														-53.28	-3.78287	1.24232	-0.0998183	0.0929155
														-53.248	-3.73557	1.26068	0.0645962	0.110686
														-53.216	-3.66649	1.29644	-0.0413111	0.133444
														-53.184	-3.76229	1.24953	0.0275156	0.135109
														-53.152	-3.77339	1.26474	-0.00922387	0.0911252
														-53.12	-3.83801	1.25291	-0.03109	0.133114
														-53.088	-3.7037	1.24824	0.0100245	0.102888
														-53.056	-3.87231	1.22817	-0.0681136	0.105037
														-53.024	-3.76304	1.22686	-0.0347828	0.083233
														-52.992	-3.69864	1.23783	0.073822	0.114382
														-52.96	-3.76832	1.254	-0.0539191	0.0672154
														-52.928	-3.78208	1.24829	0.0356185	0.130014
														-52.896	-3.70251	1.23353	-0.0886951	0.110742
														-52.864	-3.67262	1.22902	0.0274096	0.04886
														-52.832	-3.81255	1.25647	-0.0654158	0.0921833
														-52.8	-3.71814	1.21976	0.0114234	0.0975984
														-52.768	-3.77361	1.18635	-0.0190622	0.103973
														-52.736	-3.68084	1.19936	0.0368532	0.0652222
														-52.704	-3.73443	1.19362	0.112521	0.0487681
														-52.672	-3.73328	1.24922	-0.142565	0.0771206
														-52.64	-3.68588	1.23437	0.0958097	0.0991708
														-52.608	-3.71413	1.21226	0.0714955	0.116985
														-52.576	-3.7142	1.21464	0.0115541	0.0943828
														-52.544	-3.78184	1.18764	0.0471928	0.11512
														-52.512	-3.63176	1.17944	-0.0382752	0.0776131
														-52.48	-3.67937	1.20473	0.108351	0.139298
														-52.448	-3.78047	1.18948	-0.0795196	0.104729
														-52.416	-3.78103	1.20005	-0.0515343	0.0676808
														-52.384	-3.74187	1.22563	-0.0994716	0.109289
														-52.352	-3.68425	1.21614	0.0196357	0.0886323
														-52.32	-3.63074	1.21577	0.0105628	0.091372
														-52.288	-3.65715	1.21928	-0.0399816	0.0964779
														-52.256	-3.73801	1.2009	-0.0427716	0.129017
														-52.224	-3.6803	1.2257	0.0183819	0.129962
														-52.192	-3.69792	1.23284	-0.0139543	0.0723879
														-52.16	-3.68832	1.20789	-0.111287	0.105248
														-52.128	-3.68885	1.17301	0.0613097	0.0791514
														-52.096	-3.65702	1.21879	-0.126895	0.0761179
														-52.064	-3.65578	1.205	-0.101564	0.114255
														-52.032	-3.70955	1.19533	0.0663603	0.0935562
														-52	-3.73972	1.19954	-0.05306	0.107281
														-51.968	-3.67738	1.19995	-0.0554433	0.0753766
														-51.936	-3.62649	1.17429	-0.122218	0.070322
														-51.904	-3.66203	1.21198	-0.0403778	0.108809
														-51.872	-3.75537	1.16117	0.0274499	0.0843037
														-51.84	-3.74536	1.22633	-0.0793054	0.111991
														-51.808	-3.62775	1.19699	-0.123058	0.101798
														-51.776	-3.77791	1.21549	-0.168242	0.108914
														-51.744	-3.6911	1.16431	-0.0459409	0.0930273
														-51.712	-3.63459	1.22931	-0.0708	0.113539
														-51.68	-3.63401	1.20317	-0.0863117	0.0758533
														-51.648	-3.72141	1.16539	-0.0155524	0.0812092
														-51.616	-3.62436	1.18711	0.026599	0.0625057
														-51.584	-3.71214	1.1784	-0.0158042	0.054325
														-51.552	-3.68828	1.22703	-0.122076	0.092127
														-51.52	-3.69876	1.16942	-0.0396536	0.14372
														-51.488	-3.70431	1.23529	-0.19155	0.0709541
														-51.456	-3.58262	1.16992	-0.108597	0.0837166
														-51.424	-3.67427	1.18016	0.00337952	0.0888234
														-51.392	-3.61925	1.17296	-0.110898	0.118383
														-51.36	-3.58508	1.20235	-0.251508	0.104294
														-51.328	-3.69488	1.23242	-0.0444619	0.0774275
														-51.296	-3.64728	1.21265	0.0259287	0.0873678
														-51.264	-3.68294	1.17563	-0.15774	0.0797365
														-51.232	-3.60275	1.17303	-0.0386096	0.0816585
														-51.2	-3.71161	1.19833	-0.160777	0.128637
														-51.168	-3.52798	1.19219	-0.0812178	0.0442798
														-51.136	-3.64557	1.18394	-0.133407	0.107242
														-51.104	-3.64207	1.1471	-0.137227	0.137345
														-51.072	-3.6369	1.14613	-0.0551114	0.0967817
														-51.04	-3.57661	1.14993	-0.0756213	0.11741
														-51.008	-3.55701	1.16715	-0.0257147	0.0941819
														-50.976	-3.57855	1.1343	-0.178366	0.0953843
														-50.944	-3.54602	1.16283	0.00226133	0.117799
														-50.912	-3.53252	1.12045	-0.046933	0.079495
														-50.88	-3.69806	1.13903	-0.20502	0.108732
														-50.848	-3.52435	1.13226	-0.193089	0.108832
														-50.816	-3.54332	1.16726	-0.149852	0.0693659
														-50.784	-3.46848	1.19692	-0.0440621	0.0899063
														-50.752	-3.56056	1.13824	-0.109664	0.056402
														-50.72	-3.62861	1.15064	-0.159394	0.0812541
														-50.688	-3.53351	1.1467	0.00724367	0.114463
														-50.656	-3.5398	1.13552	0.0119643	0.122292
														-50.624	-3.48214	1.12592	-0.0752818	0.0939901
														-50.592	-3.63399	1.15344	-0.0917961	0.0862507
														-50.56	-3.56082	1.16012	-0.0647725	0.0633101
														-50.528	-3.5725	1.13964	-0.0128152	0.0693916
														-50.496	-3.62126	1.16649	-0.0478149	0.109111
														-50.464	-3.64081	1.15673	-0.0168951	0.0619774
														-50.432	-3.60506	1.10817	0.0195522	0.166305
														-50.4	-3.57896	1.1261	-0.187041	0.0889687
														-50.368	-3.67338	1.14392	-0.100116	0.0891586
														-50.336	-3.63103	1.10439	-0.0706044	0.117278
														-50.304	-3.58628	1.17207	0.0430509	0.0822308
														-50.272	-3.53935	1.16669	-0.0693509	0.0812008
														-50.24	-3.50883	1.13429	-0.0298764	0.0865138
														-50.208	-3.5351	1.1505	-0.0552185	0.107774
														-50.176	-3.50844	1.14829	-0.0968285	0.134051
														-50.144	-3.57255	1.14064	-0.122204	0.0878081
														-50.112	-3.53244	1.1067	0.0132873	0.0285782
														-50.08	-3.52523	1.10182	-0.068865	0.0883816
														-50.048	-3.53221	1.13794	-0.00704103	0.0884932
														-50.016	-3.52372	1.12831	0.0656194	0.105959
														-49.984	-3.53902	1.1016	0.17275	0.0857064
														-49.952	-3.54048	1.11196	0.00775578	0.126134
														-49.92	-3.44193	1.10175	0.0235593	0.0949133
														-49.888	-3.5759	1.09959	-0.0262061	0.0984757
														-49.856	-3.56972	1.08612	-0.0983158	0.119378
														-49.824	-3.57338	1.11747	-0.109697	0.113997
														-49.792	-3.57426	1.13033	-0.0638691	0.108016
														-49.76	-3.54062	1.18532	-0.00551901	0.0720787
														-49.728	-3.5835	1.1628	-0.0717504	0.0961113
														-49.696	-3.47338	1.12336	-0.196233	0.10319
														-49.664	-3.50129	1.1007	-0.102726	0.0804577
														-49.632	-3.41272	1.1197	-0.0715592	0.0948739
														-49.6	-3.52423	1.11123	-0.128526	0.101194
														-49.568	-3.44254	1.10408	0.0369761	0.0983864
														-49.536	-3.48482	1.13171	-0.0815094	0.121015
														-49.504	-3.54045	1.11218	-0.034257	0.101963
														-49.472	-3.52799	1.1389	0.0630649	0.0909528
														-49.44	-3.56175	1.14537	-0.107615	0.137716
														-49.408	-3.41605	1.10624	-0.107171	0.102489
														-49.376	-3.46275	1.13622	0.0385892	0.0822358
														-49.344	-3.53737	1.1331	0.0104956	0.0504736
														-49.312	-3.59617	1.12549	0.0179305	0.0817383
														-49.28	-3.59979	1.13717	-0.0828345	0.0606931
														-49.248	-3.49241	1.0953	-0.0346896	0.117796
														-49.216	-3.44477	1.09457	-0.0231794	0.108991
														-49.184	-3.4908	1.07312	0.00715033	0.113797
														-49.152	-3.50996	1.108	-0.0628769	0.0834032
														-49.12	-3.53729	1.07133	-0.0203036	0.0903849
														-49.088	-3.42525	1.10777	-0.0597332	0.0815721
														-49.056	-3.37447	1.13002	0.0520007	0.103845
														-49.024	-3.42121	1.10737	-0.0647413	0.100947
														-48.992	-3.48155	1.11948	-0.0673901	0.113977
														-48.96	-3.48815	1.1094	-0.106831	0.063483
														-48.928	-3.43652	1.08572	-0.0367539	0.0920124
														-48.896	-3.39603	1.12545	0.0274952	0.12664
														-48.864	-3.55415	1.14172	-0.0357738	0.0926719
														-48.832	-3.46223	1.10456	-0.0511891	0.128002
														-48.8	-3.43688	1.06203	-0.049916	0.146931
														-48.768	-3.53948	1.092	-0.145388	0.136454
														-48.736	-3.48871	1.10243	-0.0335543	0.0488791
														-48.704	-3.46114	1.0996	0.00107061	0.0458011
														-48.672	-3.44771	1.13606	-0.213689	0.130782
														-48.64	-3.36199	1.10774	-0.0786281	0.103358
														-48.608	-3.53166	1.10068	-0.0865271	0.0687317
														-48.576	-3.43576	1.12258	0.0399355	0.104178
														-48.544	-3.47125	1.10206	-0.035907	0.0814447
														-48.512	-3.40816	1.07745	-0.0969683	0.120515
														-48.48	-3.40322	1.10942	-0.0939058	0.0723037
														-48.448	-3.40657	1.06735	-0.0646248	0.0944327
														-48.416	-3.44123	1.07894	0.0217789	0.0923193
														-48.384	-3.47584	1.09286	-0.0540485	0.0942023
														-48.352	-3.46984	1.12107	-0.112906	0.125532
														-48.32	-3.40249	1.07741	0.0226484	0.088754
														-48.288	-3.47022	1.06647	-0.13702	0.0879293
														-48.256	-3.40139	1.11254	-0.0132677	0.102722
														-48.224	-3.51968	1.12665	-0.114702	0.11708
														-48.192	-3.45754	1.12466	0.016808	0.0786534
														-48.16	-3.36065	1.09644	0.0531977	0.106463
														-48.128	-3.33516	1.03599	-0.0575047	0.0864471
														-48.096	-3.36884	1.07731	-0.0975746	0.0930311
														-48.064	-3.45604	1.09375	-0.136167	0.120272
														-48.032	-3.43064	1.06702	-0.00916216	0.0991893
														-48	-3.39371	1.09742	0.034671	0.068085
														-47.968	-3.40171	1.12162	-0.124201	0.0814824
														-47.936	-3.43063	1.07876	0.030651	0.111431
														-47.904	-3.40903	1.0787	-0.13375	0.0999234
														-47.872	-3.36646	1.09603	-0.0753329	0.124744
														-47.84	-3.34753	1.08916	-0.0827817	0.103841
														-47.808	-3.38735	1.07525	-0.194622	0.108087
														-47.776	-3.36293	1.08683	-0.0677607	0.156807
														-47.744	-3.31806	1.0559	-0.103343	0.0946297
														-47.712	-3.48005	1.08644	-0.111859	0.0896512
														-47.68	-3.41535	1.05452	-0.0479723	0.105219
														-47.648	-3.24966	1.06256	-0.130107	0.0906154
														-47.616	-3.42857	1.07871	-0.0986041	0.105269
														-47.584	-3.34834	1.05142	-0.0883731	0.100333
														-47.552	-3.36047	1.09034	-0.117837	0.127899
														-47.52	-3.35194	1.03537	-0.122588	0.084393
														-47.488	-3.34851	1.06667	-0.108207	0.119959
														-47.456	-3.3941	1.05235	-0.0553455	0.0758192
														-47.424	-3.34591	1.06659	-0.0661034	0.0806428
														-47.392	-3.31868	1.05198	0.013324	0.113612
														-47.36	-3.27649	1.09241	-0.0137293	0.104577
														-47.328	-3.34803	1.05783	0.0100565	0.0931663
														-47.296	-3.36616	1.04533	0.0309	0.0810911
														-47.264	-3.31556	1.04425	-0.0592274	0.106127
														-47.232	-3.29232	1.04369	-0.120072	0.059823
														-47.2	-3.41179	1.03009	-0.180371	0.136306
														-47.168	-3.33831	1.05625	0.00831355	0.0920833
														-47.136	-3.35265	1.05575	0.0165341	0.0467366
														-47.104	-3.35752	1.07439	-0.0397011	0.0899937
														-47.072	-3.33752	1.03267	-0.0560358	0.0895846
														-47.04	-3.38915	1.04471	-0.0613635	0.0866916
														-47.008	-3.32822	1.04244	0.0683551	0.0976363
														-46.976	-3.3698	1.06678	-0.09361	0.129756
														-46.944	-3.36312	1.04903	-0.0878812	0.0822393
														-46.912	-3.38253	1.09808	-0.108394	0.0510536
														-46.88	-3.3392	1.03654	0.0414289	0.114673
														-46.848	-3.31174	1.04296	-0.127294	0.0967161
														-46.816	-3.33532	1.02142	-0.0721778	0.074204
														-46.784	-3.26565	1.02816	-0.0875941	0.114493
														-46.752	-3.34311	1.0594	-0.0500104	0.0842933
														-46.72	-3.41246	1.03573	-0.0699199	0.0958974
														-46.688	-3.36557	1.00432	-0.168963	0.128571
														-46.656	-3.2617	1.06083	-0.0842989	0.0583852
														-46.624	-3.32904	1.06094	-0.0698941	0.0491852
														-46.592	-3.27898	1.03601	-0.095969	0.0653382
														-46.56	-3.3247	1.05613	-0.117673	0.111295
														-46.528	-3.2738	1.01475	-0.10686	0.102241
														-46.496	-3.32068	1.05373	-0.0292748	0.0892842
														-46.464	-3.34742	1.03188	-0.066211	0.0945808
														-46.432	-3.31731	1.04604	-0.0827579	0.07608
														-46.4	-3.2481	1.03199	-0.190447	0.0539445
														-46.368	-3.31209	1.02669	-0.084324	0.115078
														-46.336	-3.29904	1.05341	0.00855993	0.0873969
														-46.304	-3.19124	1.01975	-0.0921595	0.0657675
														-46.272	-3.16013	1.04267	-0.145816	0.0801885
														-46.24	-3.2289	1.02199	-0.0527164	0.0909161
														-46.208	-3.24939	1.05476	-0.00941693	0.0943541
														-46.176	-3.34931	1.00201	0.0158185	0.0925831
														-46.144	-3.18548	1.00225	0.100984	0.112308
														-46.112	-3.26241	1.01742	-0.111499	0.118177
														-46.08	-3.33491	1.00507	0.0615599	0.0648189
														-46.048	-3.27515	1.01956	-0.164278	0.0828765
														-46.016	-3.11194	1.05403	-0.0806753	0.127206
														-45.984	-3.26788	1.03862	0.00675212	0.0860514
														-45.952	-3.32049	1.01656	-0.130663	0.0920816
														-45.92	-3.25254	1.03713	-0.00580905	0.111984
														-45.888	-3.24574	1.02737	0.0111864	0.0812852
														-45.856	-3.29671	1.06413	-0.0470439	0.0852716
														-45.824	-3.2048	1.0224	-0.067267	0.0848741
														-45.792	-3.25973	0.991645	0.0606108	0.0867562
														-45.76	-3.22188	0.996865	-0.00142363	0.133427
														-45.728	-3.30019	1.02284	-0.101556	0.0981841
														-45.696	-3.22261	1.01108	0.00932871	0.0943741
														-45.664	-3.18302	1.00948	0.013571	0.0724735
														-45.632	-3.14071	0.999552	-0.0386924	0.0882992
														-45.6	-3.20559	1.00664	-0.0175993	0.0672598
														-45.568	-3.1984	1.02334	-0.00722366	0.108421
														-45.536	-3.18803	1.05589	-0.0489875	0.0679195
														-45.504	-3.27289	1.015	-0.25821	0.0972684
														-45.472	-3.21441	1.03146	-0.0432338	0.091251
														-45.44	-3.18813	1.00406	-0.028033	0.104191
														-45.408	-3.21572	1.02487	-0.152349	0.0824786
														-45.376	-3.33008	1.01575	-0.198951	0.0929454
														-45.344	-3.15561	1.00038	-0.109552	0.129691
														-45.312	-3.23775	1.01087	-0.0663658	0.0604307
														-45.28	-3.07406	0.996168	-0.016772	0.0896818
														-45.248	-3.16759	1.02917	-0.0243211	0.0780924
														-45.216	-3.08287	1.01158	-0.0286937	0.0939283
														-45.184	-3.20474	0.975488	-0.167298	0.117034
														-45.152	-3.16581	0.967659	-0.135688	0.114909
														-45.12	-3.30811	0.99584	-0.0770915	0.0793405
														-45.088	-3.23099	1.02114	-0.171667	0.076355
														-45.056	-3.19354	0.986002	-0.0679455	0.0673044
														-45.024	-3.20214	0.998399	-0.125061	0.0862037
														-44.992	-3.19416	0.990796	0.0548805	0.122906
														-44.96	-3.21027	0.974849	-0.0620086	0.0312419
														-44.928	-3.1811	1.03134	-0.0346188	0.069319
														-44.896	-3.09407	1.03757	0.0272567	0.0716123
														-44.864	-3.16383	1.00908	0.0524773	0.0792282
														-44.832	-3.13739	0.988353	-0.044935	0.0990382
														-44.8	-3.17555	0.993428	-0.0420857	0.0626304
														-44.768	-3.12385	1.0162	-0.0776399	0.10666
														-44.736	-3.2149	1.04528	-0.110313	0.0739303
														-44.704	-3.23597	0.992971	-0.0670083	0.0277707
														-44.672	-3.2077	1.0053	-0.0496833	0.0168533
														-44.64	-3.1602	1.00707	-0.0608814	0.0908113
														-44.608	-3.20283	0.984996	-0.0471463	0.0941422
														-44.576	-3.17659	0.978459	-0.0263427	0.0980743
														-44.544	-3.14105	1.04749	0.0278186	0.129259
														-44.512	-3.20892	1.01761	-0.0328257	0.080215
														-44.48	-3.18019	0.984103	0.0595557	0.0839918
														-44.448	-3.18794	0.974731	-0.0636367	0.10025
														-44.416	-3.16142	0.996255	-0.00593841	0.0775738
														-44.384	-3.16389	1.02389	-0.090667	0.104868
														-44.352	-3.21673	1.02017	-0.132381	0.0526097
														-44.32	-3.20905	1.00761	-0.113369	0.0662328
														-44.288	-3.15315	0.992509	-0.123114	0.0943223
														-44.256	-3.18818	1.0026	-0.081693	0.113249
														-44.224	-3.142	1.02417	-0.0268822	0.10556
														-44.192	-3.14779	0.967079	0.0759919	0.0933507
														-44.16	-3.25037	1.00868	-0.10014	0.105708
														-44.128	-3.15003	0.967178	1.46011e-06	0.105742
														-44.096	-3.10961	1.01241	0.0668775	0.0767855
														-44.064	-3.21993	0.984826	-0.0424589	0.0948807
														-44.032	-3.25378	0.997851	-0.162042	0.0803727
														-44	-3.11595	0.973207	-0.0244091	0.0571257
														-43.968	-3.17325	1.00865	0.023193	0.0948355
														-43.936	-3.14397	1.00114	-0.0130043	0.0718195
														-43.904	-3.22763	0.996715	0.0116508	0.0807954
														-43.872	-3.2108	0.972531	-0.0210042	0.0672666
														-43.84	-3.09831	1.0015	0.0462363	0.110168
														-43.808	-3.1328	0.979544	-0.149111	0.107292
														-43.776	-3.20154	0.996544	-0.0952734	0.0901453
														-43.744	-3.17452	0.954293	-0.0267448	0.0979441
														-43.712	-3.07006	0.987486	0.041534	0.0615978
														-43.68	-3.13031	1.0124	-0.155597	0.0822438
														-43.648	-3.1246	0.987091	-0.0925222	0.0744233
														-43.616	-3.12548	0.980332	0.0827548	0.119149
														-43.584	-3.20484	1.01252	-0.0974459	0.053519
														-43.552	-3.11755	1.01853	-0.0681125	0.0957119
														-43.52	-3.17354	0.998242	0.0125303	0.0722432
														-43.488	-3.05932	0.993804	-0.00396831	0.0581239
														-43.456	-3.09639	0.962493	-0.0286862	0.08618
														-43.424	-3.12053	0.983032	-0.188553	0.0941428
														-43.392	-3.05608	1.01248	-0.0445262	0.0949586
														-43.36	-3.11395	0.988923	0.096289	0.041353
														-43.328	-3.12446	1.00338	-0.103367	0.121227
														-43.296	-3.08273	0.995446	-0.086852	0.100514
														-43.264	-3.09065	0.989515	-0.105249	0.0808965
														-43.232	-3.17342	0.989763	-0.00654153	0.0693012
														-43.2	-3.1174	0.962044	-0.0866031	0.0765029
														-43.168	-3.0859	0.941308	-0.0782604	0.093048
														-43.136	-3.03886	0.955759	-0.035276	0.0941683
														-43.104	-3.04129	0.96247	-0.165507	0.088693
														-43.072	-3.10944	1.00304	-0.0394214	0.124125
														-43.04	-3.14581	1.01642	-0.0193502	0.0800333
														-43.008	-3.15875	0.94478	-0.0705048	0.130185
														-42.976	-3.07399	0.949134	-0.0138375	0.0865259
														-42.944	-3.04975	0.988725	-0.0412281	0.0624652
														-42.912	-3.18652	0.975016	-0.0619325	0.0705717
														-42.88	-3.05012	0.971823	-0.0797495	0.084352
														-42.848	-3.11623	1.02159	-0.024483	0.0746496
														-42.816	-3.15085	1.0052	-0.103903	0.0621924
														-42.784	-3.07603	0.966039	0.0147075	0.0490257
														-42.752	-3.15687	0.987977	-0.0648442	0.0632482
														-42.72	-3.12152	0.980627	-0.0464879	0.0661805
														-42.688	-3.04828	0.925998	-0.00571465	0.0838631
														-42.656	-2.99613	0.999156	-0.0311881	0.0643661
														-42.624	-2.94276	1.0027	-0.159822	0.0968037
														-42.592	-2.99774	0.960547	-0.0916696	0.117397
														-42.56	-3.06258	0.974845	-0.0235031	0.0636166
														-42.528	-3.00318	0.975444	0.0211569	0.0969423
														-42.496	-3.06755	0.951457	-0.0403006	0.0956196
														-42.464	-3.03837	0.960779	-0.0357404	0.0634884
														-42.432	-3.05461	0.984982	-0.129006	0.127422
														-42.4	-3.03208	0.971245	-0.109119	0.111533
														-42.368	-3.08485	0.963977	-0.176417	0.0844323
														-42.336	-3.01389	0.95464	-0.0346534	0.114332
														-42.304	-3.09164	0.964412	-0.189153	0.116068
														-42.272	-3.0639	0.979036	-0.0975814	0.123925
														-42.24	-3.05652	0.93976	-0.137834	0.0733432
														-42.208	-3.01371	0.960426	-0.0162546	0.102782
														-42.176	-3.13745	0.97191	-0.0749138	0.0436443
														-42.144	-3.00011	0.981371	-0.0292434	0.0758804
														-42.112	-3.01124	0.970519	0.00830903	0.102418
														-42.08	-2.95448	0.948413	-0.0746888	0.0442164
														-42.048	-3.0546	1.00035	-0.0584619	0.0848594
														-42.016	-2.99959	0.957565	-0.0697971	0.0498717
														-41.984	-3.00402	0.942816	0.0485824	0.0757096
														-41.952	-3.01368	0.959851	-0.107468	0.0850769
														-41.92	-2.96816	0.93335	-0.0894158	0.0898416
														-41.888	-3.08734	0.919509	0.0443671	0.068939
														-41.856	-2.93212	0.971932	-0.0788384	0.10065
														-41.824	-3.02124	0.980968	-0.0576069	0.0943096
														-41.792	-3.01728	0.958642	0.0298622	0.039849
														-41.76	-3.0177	0.958746	-0.0826438	0.0631648
														-41.728	-2.97915	0.920487	-0.110916	0.0647464
														-41.696	-2.99352	0.909434	-0.113667	0.0803755
														-41.664	-3.08404	0.934825	0.0314632	0.0660463
														-41.632	-2.92505	0.935376	-0.109169	0.0791806
														-41.6	-2.93073	0.937087	-0.0530251	0.0853227
														-41.568	-3.04149	0.952566	-0.137119	0.0757087
														-41.536	-2.99325	0.908865	0.0538538	0.0684256
														-41.504	-2.91371	0.936694	-0.165782	0.094426
														-41.472	-2.89915	0.947652	-0.0994601	0.0719235
														-41.44	-2.99664	0.974699	-0.0313994	0.0342579
														-41.408	-2.95891	0.939029	0.0138742	0.0688038
														-41.376	-2.97311	0.926174	-0.18467	0.0752462
														-41.344	-2.99106	0.974112	0.0331458	0.0857997
														-41.312	-2.9312	0.92676	-0.0730651	0.0980581
														-41.28	-2.87372	0.91921	-0.0612464	0.0411749
														-41.248	-2.99953	0.923414	-0.125785	0.0563579
														-41.216	-2.96365	0.941565	-0.0148692	0.0820983
														-41.184	-3.0451	0.941537	-0.11253	0.054595
														-41.152	-3.02892	0.905573	-0.0679545	0.0718363
														-41.12	-2.95224	0.929463	-0.163459	0.10555
														-41.088	-2.98186	0.955327	-0.0320264	0.084925
														-41.056	-2.97921	0.920895	-0.185332	0.0810724
														-41.024	-2.92979	0.944151	-0.0344577	0.0992649
														-40.992	-2.98978	0.952277	-0.0601401	0.0594723
														-40.96	-2.9858	0.906524	-0.0849226	0.071261
														-40.928	-2.95969	0.956216	-0.0477938	0.127361
														-40.896	-2.95519	0.944168	-0.16661	0.0681893
														-40.864	-2.94714	0.929897	-0.0773662	0.0866906
														-40.832	-2.94669	0.927564	0.0135191	0.0851873
														-40.8	-2.8783	0.891898	-0.0324994	0.0846941
														-40.768	-2.92258	0.89728	-0.0579319	0.0749875
														-40.736	-2.96064	0.943266	-0.117496	0.113509
														-40.704	-2.84153	0.913506	-0.0725708	0.0569668
														-40.672	-2.93442	0.919382	-0.028388	0.100538
														-40.64	-2.93711	0.927211	-0.0853729	0.0618092
														-40.608	-2.86694	0.90087	-0.0877282	0.100701
														-40.576	-2.89169	0.924583	0.00218439	0.0810778
														-40.544	-2.87897	0.918205	-0.139569	0.0672788
														-40.512	-2.87595	0.910352	-0.110136	0.0843415
														-40.48	-2.90029	0.875432	-0.0453194	0.0844336
														-40.448	-2.85782	0.89671	-0.072661	0.0714802
														-40.416	-2.87072	0.927782	-0.111162	0.111096
														-40.384	-2.95806	0.909629	-0.00461952	0.0697717
														-40.352	-2.87689	0.915281	-0.159257	0.1037
														-40.32	-2.98063	0.900517	0.099521	0.077435
														-40.288	-3.01161	0.926527	-0.107417	0.129526
														-40.256	-2.89514	0.923236	-0.0699375	0.0751763
														-40.224	-3.00168	0.889511	-0.078125	0.0672656
														-40.192	-2.98705	0.93662	-0.210281	0.121157
														-40.16	-2.9769	0.929418	-0.16605	0.0957643
														-40.128	-2.96638	0.920577	-0.0520587	0.0387874
														-40.096	-2.84886	0.918754	-0.0435543	0.0888528
														-40.064	-2.88938	0.878875	-0.0663089	0.113984
														-40.032	-2.84931	0.881492	-0.0134987	0.0788959
														-40	-2.90957	0.926103	0.0445263	0.0917915
														-39.968	-2.90409	0.900656	-0.107588	0.0904285
														-39.936	-2.77657	0.922559	-0.191002	0.0982405
														-39.904	-2.74089	0.895595	0.0070903	0.0780775
														-39.872	-2.83584	0.932705	-0.142318	0.0854346
														-39.84	-2.7938	0.873634	-0.124871	0.0662656
														-39.808	-2.88002	0.930183	-0.186593	0.0732774
														-39.776	-2.90947	0.90952	-0.164578	0.0889338
														-39.744	-2.87023	0.905577	-0.0873297	0.0983869
														-39.712	-2.8709	0.915225	-0.165373	0.107887
														-39.68	-2.93943	0.906229	-0.0894836	0.11581
														-39.648	-2.92409	0.895707	-0.218442	0.092051
														-39.616	-2.79964	0.892954	-0.100773	0.0671058
														-39.584	-2.85306	0.920033	-0.057947	0.0699969
														-39.552	-2.75705	0.866537	-0.0840795	0.0724727
														-39.52	-2.85618	0.901339	0.0699148	0.0956736
														-39.488	-2.78939	0.882495	-0.12315	0.0556212
														-39.456	-2.89699	0.903046	0.025262	0.0721078
														-39.424	-2.88818	0.936676	-0.120172	0.0762629
														-39.392	-2.81878	0.883851	-0.0620496	0.113919
														-39.36	-2.85871	0.876379	0.0190506	0.0534358
														-39.328	-2.82609	0.880101	0.0097024	0.0844083
														-39.296	-2.74277	0.901294	-0.114804	0.0931503
														-39.264	-2.83204	0.880173	0.0176758	0.0752092
														-39.232	-2.84644	0.860801	-0.027546	0.0593357
														-39.2	-2.79641	0.89777	-0.109326	0.0874814
														-39.168	-2.825	0.892334	-0.10535	0.0679436
														-39.136	-2.90039	0.890665	-0.0945629	0.0588349
														-39.104	-2.86067	0.925488	-0.0706996	0.112649
														-39.072	-2.77826	0.889718	0.0283699	0.117232
														-39.04	-2.73768	0.876388	-0.2489	0.091935
														-39.008	-2.78361	0.873171	-0.119494	0.0753886
														-38.976	-2.82114	0.86692	-0.057608	0.075774
														-38.944	-2.7676	0.855533	-0.219124	0.0560943
														-38.912	-2.83908	0.881337	-0.0128467	0.0809169
														-38.88	-2.80211	0.877362	-0.0328948	0.0709507
														-38.848	-2.84002	0.855943	0.010699	0.0915622
														-38.816	-2.87191	0.876242	-0.0949226	0.0486716
														-38.784	-2.85904	0.927178	-0.139954	0.0814723
														-38.752	-2.79369	0.870462	-0.13153	0.0829176
														-38.72	-2.81416	0.921998	-0.115899	0.0585089
														-38.688	-2.75677	0.845067	-0.146832	0.104333
														-38.656	-2.76529	0.868377	-0.0140198	0.0437378
														-38.624	-2.78398	0.870454	-0.183946	0.0674612
														-38.592	-2.78172	0.879748	-0.108423	0.0601297
														-38.56	-2.7307	0.84879	-0.0582397	0.067181
														-38.528	-2.74229	0.892195	-0.184941	0.084896
														-38.496	-2.8412	0.871109	-0.0399704	0.0801354
														-38.464	-2.79704	0.874128	-0.185188	0.0620047
														-38.432	-2.71966	0.886907	-0.115845	0.0921972
														-38.4	-2.77004	0.85855	-0.0264705	0.0826909
														-38.368	-2.77085	0.892042	-0.129125	0.0809991
														-38.336	-2.66087	0.891871	-0.0963708	0.0978172
														-38.304	-2.71021	0.859334	-0.154954	0.0933779
														-38.272	-2.78695	0.839162	-0.0937297	0.105687
														-38.24	-2.75235	0.878016	-0.207691	0.0730919
														-38.208	-2.80356	0.882862	-0.0608762	0.111679
														-38.176	-2.83582	0.882864	-0.0582814	0.0602192
														-38.144	-2.75551	0.89005	-0.0399058	0.101188
														-38.112	-2.65714	0.851866	-0.122677	0.064149
														-38.08	-2.83818	0.857246	-0.203156	0.0923781
														-38.048	-2.72285	0.869968	-0.116568	0.0781314
														-38.016	-2.62006	0.815183	-0.00416692	0.0924899
														-37.984	-2.70884	0.886401	-0.169198	0.0925158
														-37.952	-2.73044	0.844053	-0.139758	0.0878902
														-37.92	-2.66429	0.843255	-0.0179595	0.0737448
														-37.888	-2.67124	0.850375	-0.143684	0.0690211
														-37.856	-2.73182	0.858802	-0.0884148	0.0913471
														-37.824	-2.75547	0.902802	-0.113613	0.0490963
														-37.792	-2.70427	0.836365	-0.0716459	0.0907881
														-37.76	-2.67883	0.847766	-0.081753	0.100788
														-37.728	-2.70077	0.834224	-0.0522714	0.0874863
														-37.696	-2.66681	0.831283	0.0194565	0.0782107
														-37.664	-2.64985	0.841723	-0.141715	0.0839634
														-37.632	-2.67607	0.830403	-0.188645	0.0945389
														-37.6	-2.63642	0.827629	0.0544453	0.0554085
														-37.568	-2.74051	0.860992	-0.111914	0.0459096
														-37.536	-2.62726	0.849849	-0.131429	0.0922241
														-37.504	-2.77252	0.82117	-0.165551	0.0412282
														-37.472	-2.77116	0.802113	-0.165438	0.0650077
														-37.44	-2.64644	0.854588	-0.19084	0.0953326
														-37.408	-2.62636	0.872781	-0.130074	0.118952
														-37.376	-2.66589	0.865986	0.0268086	0.091113
														-37.344	-2.73656	0.831263	-0.136414	0.103759
														-37.312	-2.62691	0.832835	-0.0825636	0.0829871
														-37.28	-2.59947	0.815827	-0.0968403	0.0687309
														-37.248	-2.69964	0.842038	-0.107539	0.0532577
														-37.216	-2.66262	0.846745	-0.0543476	0.0744913
														-37.184	-2.60114	0.867943	-0.121209	0.0656703
														-37.152	-2.65838	0.838816	-0.000291236	0.0806148
														-37.12	-2.66647	0.821889	-0.0804107	0.0580784
														-37.088	-2.67784	0.844297	-0.0646131	0.106394
														-37.056	-2.59132	0.824403	-0.132379	0.0899347
														-37.024	-2.61183	0.828611	-0.16987	0.099778
														-36.992	-2.69612	0.837145	-0.143697	0.0972636
														-36.96	-2.59041	0.835349	-0.0778865	0.116272
														-36.928	-2.61561	0.819029	-0.0987328	0.0950696
														-36.896	-2.71229	0.813296	-0.0251306	0.0798865
														-36.864	-2.58144	0.839143	-0.107385	0.0523145
														-36.832	-2.60841	0.821429	-0.0909443	0.10164
														-36.8	-2.60775	0.850335	0.0495533	0.0782834
														-36.768	-2.50707	0.794183	-0.142444	0.0497285
														-36.736	-2.62431	0.818219	-0.110966	0.0972323
														-36.704	-2.60399	0.7949	-0.237244	0.0399599
														-36.672	-2.62364	0.809456	-0.0189067	0.0823238
														-36.64	-2.55308	0.845318	-0.0603407	0.113131
														-36.608	-2.56726	0.819169	-0.0738343	0.0761109
														-36.576	-2.62476	0.799432	-0.0321375	0.0681949
														-36.544	-2.60978	0.828229	-0.0688023	0.0720637
														-36.512	-2.62545	0.850158	-0.151735	0.0734431
														-36.48	-2.52809	0.82774	-0.104327	0.0590713
														-36.448	-2.64674	0.841207	-0.11866	0.0716519
														-36.416	-2.56282	0.802067	0.0108945	0.123442
														-36.384	-2.56832	0.810013	-0.105842	0.0698848
														-36.352	-2.64617	0.849313	-0.24167	0.056829
														-36.32	-2.58408	0.826052	-0.0292332	0.0662135
														-36.288	-2.47307	0.813152	-0.0878025	0.0368665
														-36.256	-2.59197	0.793798	-0.0685203	0.0535972
														-36.224	-2.53403	0.821284	-0.170367	0.0672359
														-36.192	-2.47954	0.818271	-0.0291869	0.0545445
														-36.16	-2.61823	0.79037	-0.0893532	0.0887865
														-36.128	-2.52565	0.801936	-0.122753	0.0922921
														-36.096	-2.50839	0.800821	-0.0380483	0.0749471
														-36.064	-2.66854	0.823277	-0.101342	0.0602837
														-36.032	-2.57985	0.834696	-0.075407	0.0834736
														-36	-2.5522	0.824948	-0.200108	0.0661717
														-35.968	-2.55665	0.800741	-0.106136	0.0916258
														-35.936	-2.43965	0.783891	0.0411381	0.0819312
														-35.904	-2.54651	0.846886	0.052093	0.0551158
														-35.872	-2.49391	0.786713	-0.0380474	0.056667
														-35.84	-2.60859	0.784768	0.0431537	0.0688324
														-35.808	-2.63134	0.82249	-0.0586262	0.0442212
														-35.776	-2.46362	0.787986	-0.089904	0.0803641
														-35.744	-2.44558	0.809095	-0.120345	0.0749591
														-35.712	-2.5687	0.836441	-0.0277467	0.07012
														-35.68	-2.50338	0.792953	-0.011952	0.0394858
														-35.648	-2.55236	0.808515	-0.117049	0.065556
														-35.616	-2.52209	0.84928	-0.168143	0.0798394
														-35.584	-2.52658	0.788454	-0.0444478	0.0761753
														-35.552	-2.56468	0.811267	-0.139727	0.0728772
														-35.52	-2.54606	0.803139	-0.0583508	0.0751215
														-35.488	-2.4283	0.831703	-0.0781766	0.0526736
														-35.456	-2.58389	0.829086	-0.196002	0.11854
														-35.424	-2.48895	0.797376	-0.108462	0.107584
														-35.392	-2.59709	0.830217	-0.247124	0.0795873
														-35.36	-2.51068	0.804505	-0.075805	0.0746846
														-35.328	-2.51924	0.801329	-0.08472	0.0786349
														-35.296	-2.56046	0.799836	-0.294515	0.0542373
														-35.264	-2.54273	0.820444	-0.0676262	0.0639479
														-35.232	-2.55896	0.824413	-0.0293646	0.0762293
														-35.2	-2.54012	0.829671	-0.0817099	0.113348
														-35.168	-2.47421	0.809324	-0.0653815	0.0811683
														-35.136	-2.51059	0.816926	-0.0918722	0.0484877
														-35.104	-2.42469	0.753986	-0.109116	0.0953659
														-35.072	-2.47284	0.79061	-0.117919	0.0535473
														-35.04	-2.50605	0.789953	-0.0713615	0.0284487
														-35.008	-2.45258	0.832828	-0.0904931	0.0663311
														-34.976	-2.492	0.780392	-0.125234	0.0635061
														-34.944	-2.52098	0.781472	0.0475828	0.0286723
														-34.912	-2.45917	0.794867	-0.116893	0.0873702
														-34.88	-2.54547	0.803004	-0.0340738	0.0607412
														-34.848	-2.53809	0.796964	-0.0722588	0.102765
														-34.816	-2.3926	0.755432	-0.172731	0.0561996
														-34.784	-2.47753	0.7637	-0.0884614	0.0672303
														-34.752	-2.43064	0.779447	-0.134607	0.0766383
														-34.72	-2.44591	0.803544	-0.0111095	0.0948892
														-34.688	-2.43346	0.805951	-0.0960222	0.0962495
														-34.656	-2.43401	0.801142	-0.153352	0.0497579
														-34.624	-2.38479	0.775677	-0.101873	0.0546841
														-34.592	-2.47608	0.783275	-0.0220417	0.0374036
														-34.56	-2.47548	0.793413	0.0356205	0.10754
														-34.528	-2.38367	0.758453	-0.0175563	0.087353
														-34.496	-2.45149	0.759756	-0.11082	0.0859793
														-34.464	-2.43956	0.773015	-0.134443	0.0835891
														-34.432	-2.38983	0.787475	-0.123659	0.099221
														-34.4	-2.45181	0.757269	-0.138155	0.0526241
														-34.368	-2.43143	0.749575	-0.140573	0.100105
														-34.336	-2.42598	0.822906	-0.167866	0.0612873
														-34.304	-2.40516	0.74428	-0.107119	0.0762568
														-34.272	-2.37413	0.785044	-0.0284587	0.0586971
														-34.24	-2.39377	0.769756	-0.109905	0.028037
														-34.208	-2.44554	0.793928	-0.229088	0.0732275
														-34.176	-2.40737	0.754373	-0.0363543	0.0295739
														-34.144	-2.40208	0.776548	-0.140451	0.0994247
														-34.112	-2.38913	0.739784	-0.0724839	0.0499718
														-34.08	-2.39425	0.810313	-0.219983	0.0617631
														-34.048	-2.35438	0.731902	-0.180056	0.058549
														-34.016	-2.41437	0.759431	-0.0264898	0.0661826
														-33.984	-2.37356	0.780244	-0.111213	0.034421
														-33.952	-2.31207	0.773562	-0.102962	0.0576864
														-33.92	-2.42813	0.720248	-0.059423	0.0497524
														-33.888	-2.55535	0.746636	-0.173625	0.0741956
														-33.856	-2.32971	0.812535	-0.0860096	0.0825546
														-33.824	-2.44961	0.777117	-0.156015	0.0759915
														-33.792	-2.40644	0.749827	-0.131975	0.0333395
														-33.76	-2.38597	0.743091	-0.213114	0.0429493
														-33.728	-2.40548	0.733493	-0.179263	0.0800741
														-33.696	-2.38793	0.766399	-0.0703359	0.0633098
														-33.664	-2.37918	0.738039	-0.215914	0.0812419
														-33.632	-2.3507	0.75544	-0.00816148	0.0388958
														-33.6	-2.3466	0.756913	-0.0833185	0.0586379
														-33.568	-2.41035	0.737015	-0.0740386	0.0495206
														-33.536	-2.43863	0.735492	-0.116892	0.0648909
														-33.504	-2.31383	0.739184	-0.0962003	0.0709216
														-33.472	-2.23842	0.75929	-0.131363	0.05879
														-33.44	-2.32205	0.72074	-0.0437805	0.0577374
														-33.408	-2.35459	0.775972	-0.106241	0.0744208
														-33.376	-2.43635	0.812284	-0.149209	0.0747096
														-33.344	-2.34157	0.746425	-0.0170891	0.102135
														-33.312	-2.38398	0.738073	-0.102612	0.071294
														-33.28	-2.38263	0.779258	-0.0990649	0.0558431
														-33.248	-2.45645	0.739793	-0.0194515	0.079974
														-33.216	-2.37302	0.754997	-0.12517	0.0915938
														-33.184	-2.31871	0.778493	-0.0622467	0.078064
														-33.152	-2.42738	0.7603	-0.115767	0.0528096
														-33.12	-2.46515	0.78483	-0.12434	0.0501612
														-33.088	-2.34457	0.757514	-0.0547036	0.0647797
														-33.056	-2.359	0.730356	-0.139554	0.037695
														-33.024	-2.34438	0.772958	-0.0746326	0.0433706
														-32.992	-2.36349	0.79053	-0.125183	0.0753348
														-32.96	-2.42433	0.761367	-0.022519	0.0562033
														-32.928	-2.42957	0.744379	0.0565853	0.0675656
														-32.896	-2.33612	0.733969	-0.150122	0.112908
														-32.864	-2.38762	0.754394	-0.0798194	0.0596437
														-32.832	-2.41827	0.765298	-0.088565	0.0641024
														-32.8	-2.32892	0.76558	-0.121787	0.0391395
														-32.768	-2.25554	0.76295	-0.105011	0.0403304
														-32.736	-2.33026	0.743902	-0.203364	0.0663398
														-32.704	-2.28343	0.712515	-0.074274	0.083968
														-32.672	-2.3155	0.715243	-0.124657	0.0387077
														-32.64	-2.36127	0.76165	-0.105841	0.06338
														-32.608	-2.31152	0.762968	-0.178215	0.0601077
														-32.576	-2.23432	0.750217	-0.118707	0.0978692
														-32.544	-2.45138	0.750738	-0.111616	0.0729906
														-32.512	-2.31038	0.759696	-0.121123	0.0768625
														-32.48	-2.37777	0.746388	-0.0761192	0.094741
														-32.448	-2.23235	0.724644	-0.0704797	0.0736459
														-32.416	-2.32452	0.682308	-0.0957281	0.119785
														-32.384	-2.27281	0.738642	-0.0673681	0.0505604
														-32.352	-2.33957	0.732413	-0.140497	0.0735755
														-32.32	-2.25051	0.741447	-0.0881085	0.0564256
														-32.288	-2.31105	0.728836	0.00951223	0.0879701
														-32.256	-2.29844	0.739708	-0.179186	0.0555777
														-32.224	-2.22549	0.746327	-0.177137	0.0661929
														-32.192	-2.30956	0.736124	-0.197613	0.0666845
														-32.16	-2.29752	0.715552	-0.0465051	0.0774214
														-32.128	-2.28909	0.698734	-0.0658923	0.0754187
														-32.096	-2.33877	0.746351	-0.144798	0.068493
														-32.064	-2.19298	0.707473	-0.149391	0.0519921
														-32.032	-2.27088	0.770154	-0.135932	0.0719089
														-32	-2.26191	0.727321	-0.0732496	0.101857
														-31.968	-2.32737	0.719815	-0.138577	0.0910317
														-31.936	-2.33156	0.727756	-0.100831	0.0768083
														-31.904	-2.22434	0.755438	-0.00972138	0.0804577
														-31.872	-2.2796	0.709225	-0.144041	0.0531827
														-31.84	-2.34253	0.739365	-0.132723	0.0955681
														-31.808	-2.2564	0.71249	-0.0997482	0.0705045
														-31.776	-2.27112	0.704121	-0.120044	0.0502747
														-31.744	-2.30907	0.729767	-0.0583192	0.0927957
														-31.712	-2.3264	0.705515	-0.235824	0.0726546
														-31.68	-2.36071	0.731361	-0.145079	0.080931
														-31.648	-2.3337	0.706311	-0.187833	0.08797
														-31.616	-2.19236	0.721388	-0.123299	0.0923731
														-31.584	-2.25625	0.728682	-0.243573	0.0964806
														-31.552	-2.32578	0.738965	-0.118931	0.0625154
														-31.52	-2.22497	0.685819	-0.0227234	0.0513977
														-31.488	-2.3612	0.710996	-0.165404	0.07505
														-31.456	-2.25209	0.703837	-0.162652	0.0589542
														-31.424	-2.34114	0.683147	-0.161633	0.0681652
														-31.392	-2.19281	0.715722	-0.14848	0.0449096
														-31.36	-2.15755	0.701635	-0.0821427	0.0712608
														-31.328	-2.2168	0.667381	-0.10466	0.0751629
														-31.296	-2.13962	0.725318	-0.0791354	0.032323
														-31.264	-2.19687	0.662479	-0.077246	0.0703186
														-31.232	-2.23105	0.691539	-0.0657349	0.0412258
														-31.2	-2.29346	0.700311	-0.13966	0.0708509
														-31.168	-2.19949	0.72345	-0.0102706	0.0835013
														-31.136	-2.09792	0.731194	-0.0951889	0.0255656
														-31.104	-2.38186	0.716671	-0.171021	0.0404285
														-31.072	-2.20483	0.682338	-0.0349252	0.0836029
														-31.04	-2.26416	0.681012	-0.187937	0.0606614
														-31.008	-2.26248	0.682311	-0.0454618	0.0696407
														-30.976	-2.19308	0.680647	-0.18999	0.0738648
														-30.944	-2.09927	0.676841	-0.0885013	0.0864618
														-30.912	-2.19148	0.681432	-0.153334	0.0593642
														-30.88	-2.146	0.654383	-0.0956298	0.0477625
														-30.848	-2.08989	0.683665	-0.0879144	0.0618622
														-30.816	-2.24099	0.71391	-0.0721304	0.0811248
														-30.784	-2.1634	0.713023	-0.0546663	0.0750113
														-30.752	-2.26632	0.722507	-0.161932	0.046832
														-30.72	-2.25925	0.703351	-0.0502793	0.0476351
														-30.688	-2.25157	0.678727	-0.0984144	0.0506281
														-30.656	-2.1875	0.708746	-0.095353	0.0717649
														-30.624	-2.1485	0.677993	-0.19032	0.0388508
														-30.592	-2.2367	0.713347	-0.154455	0.0751602
														-30.56	-2.2152	0.653783	-0.0954717	0.0665579
														-30.528	-2.17042	0.702589	-0.071331	0.0659529
														-30.496	-2.18787	0.700839	-0.0124467	0.056002
														-30.464	-2.15218	0.6621	-0.0757171	0.0574601
														-30.432	-2.16994	0.688549	-0.0505071	0.0931452
														-30.4	-2.14909	0.687218	-0.045402	0.062147
														-30.368	-2.19517	0.698726	-0.0664636	0.0616703
														-30.336	-2.17521	0.716104	-0.0147297	0.032705
														-30.304	-2.14814	0.688808	-0.0843665	0.0876203
														-30.272	-2.13146	0.663411	-0.14102	0.0838648
														-30.24	-2.20199	0.695014	-0.0282416	0.0870061
														-30.208	-2.18441	0.69344	-0.0787226	0.053675
														-30.176	-2.2377	0.70611	-0.149189	0.0860555
														-30.144	-2.16184	0.688154	-0.20083	0.0710961
														-30.112	-2.20936	0.686492	-0.151042	0.0927701
														-30.08	-2.12023	0.653722	-0.0825015	0.0224784
														-30.048	-2.15108	0.680169	-0.0892133	0.104653
														-30.016	-2.1686	0.681224	-0.19762	0.0574565
														-29.984	-2.14631	0.665384	-0.200799	0.0835184
														-29.952	-2.17848	0.699758	-0.102482	0.074567
														-29.92	-2.20692	0.698864	-0.241328	0.0479132
														-29.888	-2.10467	0.685071	-0.0965312	0.0671647
														-29.856	-2.16422	0.681678	-0.0906608	0.0943348
														-29.824	-2.07727	0.655276	-0.120552	0.0465194
														-29.792	-2.1542	0.629275	-0.0549674	0.0700332
														-29.76	-2.04155	0.652226	-0.24752	0.0750818
														-29.728	-2.22567	0.666466	-0.0462311	0.0520799
														-29.696	-2.09364	0.694789	-0.0837062	0.100651
														-29.664	-2.06778	0.667631	-0.102875	0.0642758
														-29.632	-2.20238	0.669026	-0.0640908	0.0647078
														-29.6	-2.11139	0.703852	-0.200253	0.0920135
														-29.568	-2.12114	0.662389	-0.123826	0.0726751
														-29.536	-2.17669	0.70753	-0.0952607	0.0982431
														-29.504	-2.21875	0.687836	-0.0682004	0.059726
														-29.472	-2.22482	0.660491	-0.244726	0.0565814
														-29.44	-2.07304	0.646543	-0.119723	0.0898884
														-29.408	-2.10135	0.692493	-0.0729088	0.0477186
														-29.376	-2.04612	0.661668	-0.133581	0.0595192
														-29.344	-2.10269	0.673738	-0.172062	0.0695767
														-29.312	-2.10233	0.664693	-0.19814	0.0543344
														-29.28	-2.09134	0.664003	-0.0647407	0.0767909
														-29.248	-2.17222	0.685171	-0.204413	0.0565673
														-29.216	-2.09102	0.641412	-0.171295	0.0784264
														-29.184	-2.13228	0.655353	-0.138959	0.108604
														-29.152	-2.10402	0.635712	-0.0650511	0.0490698
														-29.12	-2.08087	0.629297	-0.12729	0.0684826
														-29.088	-2.16506	0.665203	0.0239797	0.075854
														-29.056	-2.09843	0.629881	-0.214157	0.0550077
														-29.024	-2.06377	0.611113	-0.149986	0.0501463
														-28.992	-2.09415	0.657056	-0.0236845	0.0386914
														-28.96	-2.1336	0.637902	-0.112847	0.0919424
														-28.928	-1.97195	0.613321	-0.110794	0.058611
														-28.896	-2.06943	0.641694	-0.0711948	0.0173575
														-28.864	-2.02877	0.649057	-0.123441	0.101833
														-28.832	-2.04797	0.679057	-0.151994	0.0866428
														-28.8	-1.99964	0.658019	-0.0842317	0.0295009
														-28.768	-2.03654	0.6655	-0.0263317	0.0958837
														-28.736	-2.09592	0.654431	-0.184106	0.0669422
														-28.704	-1.96723	0.631973	-0.0333138	0.0535677
														-28.672	-2.12178	0.657145	-0.139488	0.074983
														-28.64	-2.00916	0.654163	0.00064282	0.0634474
														-28.608	-2.09442	0.651243	-0.0279167	0.0622118
														-28.576	-2.04155	0.601561	-0.172098	0.0999745
														-28.544	-2.06652	0.656098	-0.102228	0.0789536
														-28.512	-1.95512	0.6624	-0.133026	0.0631227
														-28.48	-2.08085	0.592384	-0.0218278	0.0714144
														-28.448	-1.99131	0.621073	-0.0920037	0.0811858
														-28.416	-2.02623	0.650362	-0.091265	0.0646595
														-28.384	-2.02248	0.624508	-0.0241184	0.0713516
														-28.352	-1.99119	0.640482	-0.189708	0.0879417
														-28.32	-1.99052	0.613827	-0.209428	0.0456751
														-28.288	-1.96411	0.640255	-0.0438281	0.0596107
														-28.256	-2.0895	0.61941	-0.193215	0.0886054
														-28.224	-1.93527	0.630357	-0.100293	0.0591814
														-28.192	-2.03122	0.611036	-0.113941	0.0244007
														-28.16	-2.02247	0.613542	-0.0584441	0.0538946
														-28.128	-2.01663	0.630586	-0.0573037	0.0506803
														-28.096	-2.00795	0.613219	-0.132688	0.04443
														-28.064	-2.10349	0.608992	-0.0469328	0.0678672
														-28.032	-2.08317	0.625007	-0.121616	0.0772359
														-28	-2.04396	0.629175	-0.140358	0.069963
														-27.968	-1.97575	0.594036	-0.206501	0.0844113
														-27.936	-1.93651	0.61468	-0.131859	0.0477733
														-27.904	-2.06275	0.640802	-0.118944	0.0390279
														-27.872	-2.02076	0.635278	0.0846383	0.0535025
														-27.84	-2.05647	0.627208	-0.204423	0.0566365
														-27.808	-1.98274	0.605283	-0.0993245	0.0496214
														-27.776	-2.01607	0.610069	-0.0154511	0.0917787
														-27.744	-1.94136	0.626811	-0.126279	0.0479008
														-27.712	-1.95643	0.619666	-0.161585	0.059296
														-27.68	-1.93016	0.623915	-0.139213	0.0828912
														-27.648	-1.95915	0.612368	-0.06687	0.102369
														-27.616	-2.05242	0.62536	-0.128053	0.0542274
														-27.584	-1.98982	0.602662	-0.276975	0.0859459
														-27.552	-1.94814	0.594508	-0.170032	0.0783474
														-27.52	-1.95704	0.59318	-0.0194103	0.0605536
														-27.488	-2.00304	0.620741	-0.149743	0.0872399
														-27.456	-1.97607	0.620115	-0.120066	0.0738957
														-27.424	-1.94237	0.593285	-0.0822177	0.0585784
														-27.392	-1.98658	0.645435	-0.0242378	0.0472358
														-27.36	-1.99813	0.623534	-0.215662	0.0826816
														-27.328	-1.97551	0.604145	-0.126182	0.0604645
														-27.296	-1.9651	0.65437	-0.0981444	0.0892293
														-27.264	-1.94607	0.639521	-0.183238	0.0637257
														-27.232	-1.988	0.609248	-0.0889008	0.0826086
														-27.2	-1.95886	0.580405	-0.2637	0.0996577
														-27.168	-1.98382	0.62085	-0.0645436	0.0762053
														-27.136	-1.89583	0.641518	-0.0525233	0.0852361
														-27.104	-1.98444	0.61703	-0.0938011	0.0778423
														-27.072	-1.90898	0.595513	-0.0957563	0.0463423
														-27.04	-1.91831	0.568029	-0.0140802	0.0652017
														-27.008	-1.832	0.603598	-0.0911	0.0679272
														-26.976	-1.88395	0.603346	-0.173415	0.0897351
														-26.944	-1.98045	0.629928	-0.145808	0.0882213
														-26.912	-1.87613	0.603949	-0.145304	0.0506065
														-26.88	-1.9584	0.591202	-0.120953	0.0929429
														-26.848	-1.91061	0.612868	-0.183364	0.0392938
														-26.816	-1.98712	0.616318	-0.233324	0.0528487
														-26.784	-1.95903	0.606693	-0.158983	0.0671538
														-26.752	-1.94144	0.608073	-0.170801	0.0685945
														-26.72	-1.98025	0.621105	-0.234107	0.0524322
														-26.688	-1.89855	0.588871	0.0478903	0.0878125
														-26.656	-1.92297	0.584027	-0.176301	0.0823408
														-26.624	-1.87285	0.578489	-0.113795	0.0579036
														-26.592	-1.85842	0.594544	-0.05361	0.0626597
														-26.56	-1.8982	0.624418	-0.115361	0.0493567
														-26.528	-1.86743	0.603028	-0.19675	0.0731305
														-26.496	-1.96389	0.590232	-0.148805	0.0489551
														-26.464	-1.94319	0.580831	-0.0688498	0.0773509
														-26.432	-1.86779	0.565106	-0.0779975	0.102497
														-26.4	-1.87455	0.610327	-0.134325	0.054773
														-26.368	-1.95708	0.661655	-0.176498	0.0598628
														-26.336	-1.84189	0.568835	-0.0891013	0.0625739
														-26.304	-1.75338	0.574858	-0.116296	0.0642159
														-26.272	-1.76454	0.581122	-0.153543	0.0722074
														-26.24	-1.96193	0.596062	-0.0268757	0.0455868
														-26.208	-1.80095	0.613703	-0.0927178	0.075639
														-26.176	-1.96681	0.602859	-0.106927	0.0815418
														-26.144	-1.86786	0.563789	-0.210187	0.0722302
														-26.112	-1.83649	0.575267	0.00617069	0.0710325
														-26.08	-1.87949	0.589477	-0.172575	0.0642081
														-26.048	-1.84239	0.573532	0.0168869	0.0849135
														-26.016	-1.88317	0.59474	-0.0967785	0.0639862
														-25.984	-1.7436	0.588726	-0.1218	0.0724123
														-25.952	-1.83041	0.553952	-0.102538	0.0778313
														-25.92	-1.86143	0.567723	-0.159756	0.0542586
														-25.888	-1.87342	0.572845	-0.0876731	0.07055
														-25.856	-1.90118	0.56038	-0.208398	0.0799188
														-25.824	-1.82558	0.574755	-0.0431085	0.070159
														-25.792	-1.92013	0.594507	-0.0523868	0.0411699
														-25.76	-1.88386	0.60351	-0.172246	0.0398112
														-25.728	-1.81487	0.556424	-0.0971328	0.0634908
														-25.696	-1.8033	0.605223	-0.200736	0.0657837
														-25.664	-1.76952	0.593197	-0.0935502	0.0286431
														-25.632	-1.78227	0.578355	-0.0727467	0.0653798
														-25.6	-1.88475	0.573537	-0.150755	0.0787298
														-25.568	-1.85772	0.590664	-0.0621948	0.0600382
														-25.536	-1.7082	0.619584	-0.271453	0.0735946
														-25.504	-1.85314	0.594287	0.0685594	0.0434001
														-25.472	-1.81854	0.573825	-0.0170544	0.0612603
														-25.44	-1.9107	0.602874	-0.218558	0.0480159
														-25.408	-1.7717	0.536967	-0.01784	0.040811
														-25.376	-1.73612	0.590506	-0.104383	0.107382
														-25.344	-1.76865	0.561319	-0.0920704	0.0794062
														-25.312	-1.87385	0.580693	-0.154317	0.065307
														-25.28	-1.88453	0.533599	-0.0867881	0.0780982
														-25.248	-1.88642	0.565199	-0.0974897	0.0536906
														-25.216	-1.84247	0.54119	-0.140793	0.0568728
														-25.184	-1.87163	0.561574	-0.173435	0.0462896
														-25.152	-1.76997	0.561501	-0.205675	0.0796606
														-25.12	-1.81773	0.564805	-0.144192	0.0520385
														-25.088	-1.78951	0.590633	-0.140558	0.0551742
														-25.056	-1.80027	0.561795	-0.153789	0.0552904
														-25.024	-1.85723	0.560366	-0.0442298	0.0683172
														-24.992	-1.87789	0.556561	-0.154269	0.0697768
														-24.96	-1.82135	0.55237	-0.186387	0.0684065
														-24.928	-1.75393	0.546099	-0.184201	0.0748846
														-24.896	-1.77182	0.580773	-0.245122	0.0434313
														-24.864	-1.79031	0.557505	-0.0669074	0.0785278
														-24.832	-1.78453	0.575339	-0.0489618	0.0360911
														-24.8	-1.84799	0.567566	-0.157139	0.0823583
														-24.768	-1.72866	0.543744	-0.138577	0.103772
														-24.736	-1.81011	0.531454	-0.151748	0.0417734
														-24.704	-1.77317	0.521617	-0.0882882	0.0796019
														-24.672	-1.80078	0.562001	-0.0990197	0.0764384
														-24.64	-1.73305	0.542426	-0.0795506	0.0729002
														-24.608	-1.68541	0.565276	-0.0902636	0.0552745
														-24.576	-1.7776	0.528226	-0.00247217	0.0636648
														-24.544	-1.7874	0.593563	-0.219525	0.0765124
														-24.512	-1.80007	0.560969	-0.173887	0.0438692
														-24.48	-1.7048	0.525351	-0.0901606	0.0443066
														-24.448	-1.71196	0.554579	0.0344977	0.0844342
														-24.416	-1.74541	0.533334	-0.104582	0.0965552
														-24.384	-1.66752	0.55054	-0.149702	0.0519525
														-24.352	-1.77086	0.567077	-0.062799	0.0891069
														-24.32	-1.73953	0.520876	-0.113742	0.0489887
														-24.288	-1.73784	0.555682	-0.211998	0.0631293
														-24.256	-1.74372	0.557454	-0.0264119	0.0538659
														-24.224	-1.74064	0.527783	-0.235191	0.095284
														-24.192	-1.73615	0.548792	-0.10431	0.0804959
														-24.16	-1.66375	0.525371	-0.150805	0.0725285
														-24.128	-1.73582	0.537721	-0.0297096	0.0804417
														-24.096	-1.71835	0.497939	-0.0930154	0.069746
														-24.064	-1.76042	0.531523	-0.157577	0.0733694
														-24.032	-1.69767	0.595599	-0.0827226	0.0561194
														-24	-1.67994	0.524382	-0.201113	0.037437
														-23.968	-1.71271	0.515894	-0.136146	0.0974978
														-23.936	-1.68735	0.521436	-0.0897916	0.0505766
														-23.904	-1.66735	0.56238	-0.127213	0.0713881
														-23.872	-1.66173	0.500119	0.0077328	0.0650266
														-23.84	-1.66582	0.547659	-0.111855	0.0739258
														-23.808	-1.69865	0.502595	-0.100842	0.061676
														-23.776	-1.71095	0.508498	-0.0661291	0.050262
														-23.744	-1.77415	0.549972	-0.0920122	0.037292
														-23.712	-1.78455	0.519214	-0.00441309	0.0498693
														-23.68	-1.57061	0.509337	-0.140787	0.0668562
														-23.648	-1.65591	0.559306	-0.0830595	0.0438179
														-23.616	-1.666	0.55117	-0.173413	0.0665389
														-23.584	-1.62444	0.518333	-0.077185	0.0599315
														-23.552	-1.69927	0.548654	-0.0596141	0.0481552
														-23.52	-1.69499	0.487575	-0.0920211	0.0949292
														-23.488	-1.6721	0.512918	-0.1401	0.0587477
														-23.456	-1.62002	0.499023	-0.144958	0.0739295
														-23.424	-1.66543	0.528553	-0.0664548	0.0701596
														-23.392	-1.6308	0.528297	-0.0575415	0.0364492
														-23.36	-1.63248	0.518324	-0.148631	0.0576956
														-23.328	-1.6666	0.49675	-0.0918802	0.0366606
														-23.296	-1.66578	0.562931	-0.142479	0.0587867
														-23.264	-1.65361	0.530734	-0.0368168	0.0817233
														-23.232	-1.66263	0.51635	-0.225851	0.0935632
														-23.2	-1.63263	0.521777	-0.0846283	0.0593003
														-23.168	-1.68458	0.507114	-0.137898	0.04073
														-23.136	-1.65007	0.540195	-0.185382	0.04411
														-23.104	-1.67248	0.526773	-0.172114	0.090282
														-23.072	-1.60279	0.507619	-0.100463	0.0825159
														-23.04	-1.58743	0.473691	-0.167129	0.0714288
														-23.008	-1.63095	0.495831	-0.0704066	0.0710421
														-22.976	-1.69047	0.550916	-0.121199	0.0765195
														-22.944	-1.61494	0.495279	-0.110112	0.0476795
														-22.912	-1.5554	0.522285	-0.158181	0.0654424
														-22.88	-1.573	0.517423	-0.123569	0.0597547
														-22.848	-1.52378	0.498998	-0.0910673	0.0982347
														-22.816	-1.54637	0.497136	-0.0632915	0.0289934
														-22.784	-1.57505	0.494693	-0.148147	0.05459
														-22.752	-1.64098	0.512032	-0.0908863	0.10626
														-22.72	-1.62688	0.526098	-0.1386	0.0527441
														-22.688	-1.66086	0.514519	-0.106669	0.0615635
														-22.656	-1.59852	0.453643	-0.10562	0.0514804
														-22.624	-1.60945	0.501133	-0.245262	0.0727634
														-22.592	-1.64239	0.499626	-0.113666	0.0817992
														-22.56	-1.59453	0.50634	-0.167524	0.0634265
														-22.528	-1.53843	0.451797	-0.185009	0.056472
														-22.496	-1.58761	0.534848	-0.0908859	0.0905108
														-22.464	-1.71457	0.53684	-0.0580545	0.0399558
														-22.432	-1.51509	0.478671	-0.162867	0.0653581
														-22.4	-1.57887	0.508904	-0.156686	0.0507474
														-22.368	-1.57981	0.538387	-0.17499	0.0801462
														-22.336	-1.58306	0.476483	-0.0955765	0.0508676
														-22.304	-1.59324	0.473448	-0.168349	0.0795064
														-22.272	-1.6333	0.509447	-0.0248403	0.0477076
														-22.24	-1.5808	0.476933	-0.145755	0.033809
														-22.208	-1.63927	0.510048	-0.121438	0.132304
														-22.176	-1.5493	0.462336	-0.121463	0.056311
														-22.144	-1.556	0.535772	-0.125351	0.105823
														-22.112	-1.58139	0.463533	-0.233343	0.0435077
														-22.08	-1.62988	0.454492	-0.102657	0.0875076
														-22.048	-1.54575	0.517912	-0.0881034	0.0660209
														-22.016	-1.50362	0.444716	-0.177389	0.0780066
														-21.984	-1.57189	0.469163	-0.12454	0.0565914
														-21.952	-1.57099	0.471962	-0.115767	0.0673355
														-21.92	-1.46071	0.470269	-0.11999	0.0478387
														-21.888	-1.56064	0.482134	-0.150587	0.0916625
														-21.856	-1.57433	0.519736	-0.11811	0.0528687
														-21.824	-1.58665	0.517384	-0.181065	0.0376451
														-21.792	-1.59203	0.512528	-0.118752	0.0686529
														-21.76	-1.49015	0.467579	-0.172735	0.04912
														-21.728	-1.48494	0.461619	-0.115119	0.028521
														-21.696	-1.46982	0.479208	-0.188003	0.0905082
														-21.664	-1.59582	0.478021	-0.135171	0.0980697
														-21.632	-1.4949	0.474112	-0.120117	0.0682867
														-21.6	-1.54611	0.468925	-0.113619	0.0867021
														-21.568	-1.53849	0.444325	-0.0200246	0.0636726
														-21.536	-1.53646	0.477749	-0.090985	0.0570837
														-21.504	-1.44155	0.461717	-0.249297	0.0415099
														-21.472	-1.51878	0.479446	-0.0458138	0.0778441
														-21.44	-1.55832	0.480243	-0.170957	0.0428823
														-21.408	-1.5699	0.471956	-0.217637	0.0628244
														-21.376	-1.58301	0.505299	-0.104465	0.0687026
														-21.344	-1.54306	0.444933	-0.157046	0.0579139
														-21.312	-1.46538	0.479178	-0.105217	0.0615957
														-21.28	-1.50953	0.485716	-0.0958166	0.0723238
														-21.248	-1.47413	0.477777	-0.152655	0.0518435
														-21.216	-1.40706	0.489282	-0.0411024	0.0374241
														-21.184	-1.46491	0.463063	-0.181638	0.0877626
														-21.152	-1.43969	0.448316	-0.174345	0.0693277
														-21.12	-1.54417	0.452624	-0.17385	0.081207
														-21.088	-1.52338	0.450911	-0.0808745	0.105562
														-21.056	-1.53803	0.429835	-0.0521053	0.0681363
														-21.024	-1.49582	0.4595	-0.215095	0.0705396
														-20.992	-1.47061	0.484979	-0.121816	0.0663525
														-20.96	-1.44128	0.430434	-0.128714	0.07754
														-20.928	-1.468	0.475076	-0.168804	0.0714019
														-20.896	-1.45271	0.463719	-0.242327	0.0609533
														-20.864	-1.45419	0.482744	-0.108942	0.0694
														-20.832	-1.43335	0.463058	-0.0972912	0.0520376
														-20.8	-1.48573	0.457581	0.0274559	0.0583344
														-20.768	-1.52556	0.470298	-0.121909	0.0816589
														-20.736	-1.3587	0.448896	-0.135878	0.0720087
														-20.704	-1.42814	0.457488	-0.0745784	0.0598973
														-20.672	-1.45802	0.430458	-0.0438552	0.0689635
														-20.64	-1.51039	0.451833	-0.0232806	0.0568452
														-20.608	-1.40496	0.467109	-0.128591	0.0746427
														-20.576	-1.50372	0.403729	-0.127892	0.0319786
														-20.544	-1.45163	0.446449	-0.033385	0.055141
														-20.512	-1.44829	0.43555	-0.154774	0.0723873
														-20.48	-1.4476	0.463073	-0.158066	0.0739539
														-20.448	-1.44424	0.452598	0.00917983	0.0490171
														-20.416	-1.48047	0.439863	-0.150288	0.050472
														-20.384	-1.4346	0.445491	-0.11551	0.0904697
														-20.352	-1.35551	0.415478	-0.214329	0.092175
														-20.32	-1.44026	0.407521	-0.160175	0.0700659
														-20.288	-1.40219	0.410288	-0.137508	0.0909688
														-20.256	-1.32447	0.46211	0.00656276	0.0538918
														-20.224	-1.35787	0.438317	-0.0817919	0.0650921
														-20.192	-1.37006	0.415004	-0.119187	0.0482957
														-20.16	-1.40554	0.434105	-0.111044	0.060672
														-20.128	-1.29459	0.467205	-0.182976	0.0517311
														-20.096	-1.40311	0.464764	-0.0774912	0.0276542
														-20.064	-1.47042	0.436571	-0.158309	0.029246
														-20.032	-1.51628	0.441872	-0.125146	0.0637886
														-20	-1.46205	0.39887	-0.090076	0.0648614
														-19.968	-1.49975	0.434139	-0.205587	0.061829
														-19.936	-1.5281	0.410665	-0.212207	0.0452736
														-19.904	-1.50427	0.429096	-0.150458	0.0626677
														-19.872	-1.47069	0.417816	-0.18061	0.060619
														-19.84	-1.59729	0.429124	-0.125258	0.0692851
														-19.808	-1.37456	0.38978	-0.0419295	0.0631102
														-19.776	-1.46224	0.420608	-0.196461	0.0950923
														-19.744	-1.40688	0.45031	-0.0264133	0.0608204
														-19.712	-1.32603	0.429274	-0.0447652	0.0588907
														-19.68	-1.4668	0.424105	-0.133571	0.0748079
														-19.648	-1.37797	0.466068	-0.0513774	0.0432924
														-19.616	-1.34917	0.442233	-0.139481	0.050587
														-19.584	-1.45824	0.420826	-0.245051	0.0409153
														-19.552	-1.30204	0.423545	-0.193196	0.117652
														-19.52	-1.3678	0.401454	-0.0209561	0.0681363
														-19.488	-1.32238	0.455234	-0.227701	0.0850825
														-19.456	-1.49548	0.435228	-0.110527	0.0472806
														-19.424	-1.413	0.422284	-0.0214596	0.0755819
														-19.392	-1.45125	0.463609	-0.119726	0.0749905
														-19.36	-1.37319	0.424652	-0.0704545	0.0868293
														-19.328	-1.35461	0.422645	-0.081139	0.0424676
														-19.296	-1.38846	0.430439	-0.119058	0.0545707
														-19.264	-1.32163	0.44341	-0.136211	0.0787381
														-19.232	-1.45212	0.392552	-0.262174	0.0966332
														-19.2	-1.43526	0.411311	-0.111979	0.0755144
														-19.168	-1.29912	0.41198	-0.139504	0.0418239
														-19.136	-1.36071	0.456377	-0.151337	0.0664494
														-19.104	-1.39012	0.471822	-0.103038	0.0660535
														-19.072	-1.28719	0.392257	-0.133256	0.0858654
														-19.04	-1.35171	0.389753	-0.114264	0.0616874
														-19.008	-1.27403	0.41741	-0.0291481	0.0623908
														-18.976	-1.33489	0.410646	-0.23549	0.0785071
														-18.944	-1.38748	0.414096	-0.0468885	0.0517371
														-18.912	-1.3195	0.376789	-0.174458	0.102915
														-18.88	-1.32132	0.411523	-0.107699	0.0696669
														-18.848	-1.35322	0.409306	-0.121496	0.0790392
														-18.816	-1.29708	0.413674	-0.249049	0.0831296
														-18.784	-1.25983	0.420213	-0.145569	0.053206
														-18.752	-1.43884	0.396025	-0.0890973	0.087803
														-18.72	-1.31296	0.414143	0.0110102	0.0636891
														-18.688	-1.21701	0.390184	-0.0985555	0.0604408
														-18.656	-1.23735	0.416347	-0.182638	0.0837069
														-18.624	-1.366	0.430873	-0.154012	0.0545327
														-18.592	-1.21686	0.385998	-0.159679	0.0806172
														-18.56	-1.33822	0.401122	-0.0689216	0.0578974
														-18.528	-1.22589	0.387946	-0.0864283	0.0883569
														-18.496	-1.28515	0.406642	-0.0504025	0.0422145
														-18.464	-1.3434	0.417738	-0.0832986	0.0867338
														-18.432	-1.29356	0.363639	0.0208348	0.0408547
														-18.4	-1.30636	0.422348	-0.0937372	0.0527012
														-18.368	-1.27968	0.399509	-0.0769082	0.0613283
														-18.336	-1.32305	0.403563	-0.151303	0.0588568
														-18.304	-1.37672	0.377124	-0.078234	0.0495792
														-18.272	-1.32867	0.381337	-0.0565639	0.047346
														-18.24	-1.19104	0.391403	-0.173288	0.0501459
														-18.208	-1.30943	0.440226	-0.0189378	0.0465838
														-18.176	-1.1974	0.40546	-0.0860469	0.0721358
														-18.144	-1.24048	0.418352	-0.177039	0.076303
														-18.112	-1.26461	0.393365	-0.100803	0.0764971
														-18.08	-1.31033	0.380948	-0.110675	0.0291576
														-18.048	-1.28076	0.389934	-0.111723	0.0753657
														-18.016	-1.25641	0.359249	-0.0925704	0.0650704
														-17.984	-1.19673	0.403743	-0.0749877	0.0494804
														-17.952	-1.26614	0.374568	-0.0535548	0.0608096
														-17.92	-1.27168	0.37843	-0.143004	0.0529408
														-17.888	-1.2276	0.390098	-0.137768	0.0659099
														-17.856	-1.18454	0.388196	-0.0206766	0.0625565
														-17.824	-1.25198	0.408589	-0.183808	0.0647928
														-17.792	-1.27741	0.392887	-0.100982	0.0319388
														-17.76	-1.2623	0.370556	-0.108911	0.0747778
														-17.728	-1.21898	0.380089	-0.186149	0.0663125
														-17.696	-1.27959	0.378366	-0.179014	0.0571112
														-17.664	-1.2641	0.315957	-0.148792	0.0380579
														-17.632	-1.20959	0.371043	-0.0774482	0.0884577
														-17.6	-1.25432	0.339884	-0.228967	0.0607667
														-17.568	-1.19228	0.34801	-0.0785318	0.064781
														-17.536	-1.13825	0.368197	-0.123671	0.0640107
														-17.504	-1.1915	0.4089	-0.0720496	0.0482852
														-17.472	-1.12058	0.397889	-0.116205	0.056961
														-17.44	-1.22439	0.35441	-0.15785	0.0573017
														-17.408	-1.2726	0.382491	-0.13185	0.0458763
														-17.376	-1.21957	0.384216	-0.146703	0.0743618
														-17.344	-1.14323	0.377569	-0.0837268	0.0430178
														-17.312	-1.19914	0.384279	-0.187792	0.0595052
														-17.28	-1.17262	0.358002	-0.159041	0.054138
														-17.248	-1.16977	0.389436	-0.201745	0.0610732
														-17.216	-1.1868	0.353813	-0.197315	0.0621424
														-17.184	-1.26358	0.366145	-0.167333	0.0452766
														-17.152	-1.24694	0.367367	-0.255764	0.0716653
														-17.12	-1.18782	0.354242	-0.169693	0.0752072
														-17.088	-1.28687	0.365641	-0.0712249	0.0623521
														-17.056	-1.20959	0.359852	-0.17402	0.0850247
														-17.024	-1.16871	0.373114	-0.17626	0.0724206
														-16.992	-1.18782	0.389828	-0.091597	0.0728417
														-16.96	-1.16095	0.385076	-0.162206	0.0741258
														-16.928	-1.21481	0.40379	-0.101972	0.0595071
														-16.896	-1.14801	0.352223	-0.120996	0.0590144
														-16.864	-1.25547	0.379446	-0.217449	0.041022
														-16.832	-1.10335	0.350601	-0.165315	0.0730417
														-16.8	-1.23321	0.40073	0.0664715	0.0521279
														-16.768	-1.17435	0.361824	-0.214369	0.0985576
														-16.736	-1.19004	0.374586	-0.148156	0.0579544
														-16.704	-1.18584	0.404941	-0.0602107	0.0771113
														-16.672	-1.18187	0.33717	-0.143289	0.0554313
														-16.64	-1.22227	0.368356	-0.191363	0.0641399
														-16.608	-1.17808	0.368598	-0.033079	0.0546628
														-16.576	-1.10843	0.351268	-0.246081	0.0837528
														-16.544	-1.21036	0.339442	-0.127732	0.0918365
														-16.512	-1.16638	0.393075	-0.0933871	0.0648096
														-16.48	-1.15295	0.381666	-0.0712249	0.0610775
														-16.448	-1.20449	0.35023	-0.0635309	0.0435657
														-16.416	-1.18615	0.34503	-0.0796973	0.0871446
														-16.384	-1.19353	0.356815	-0.134431	0.0679751
														-16.352	-1.10134	0.388493	-0.00841422	0.0743014
														-16.32	-1.17291	0.336141	-0.0833518	0.0388616
														-16.288	-1.07374	0.361632	-0.243787	0.0897694
														-16.256	-1.15937	0.340757	-0.140358	0.063008
														-16.224	-1.12436	0.364703	-0.127283	0.0846976
														-16.192	-1.21954	0.365138	-0.13759	0.064542
														-16.16	-1.15101	0.331729	-0.0826733	0.0980337
														-16.128	-1.21269	0.353471	-0.14942	0.0375742
														-16.096	-1.15507	0.366642	-0.202882	0.0285135
[truncated: 3,003 more rows]

## Sheet: Raw MINFLUX output
mPIEZO1 TCO*K 103 - No Stimulation														mPIEZO1 TCO*K 103 - Hypotonic														mPIEZO1 TCO*K 103 - Hypertonic														PIEZO2 TCO*K 105 - Isotonic
Cell #1														Cell #1														Cell #1														Cell #1
x	y	z	stdev x	stdev y	stdev z	DBSCAN ID	Inter-blade angle	Inter-blade distance	Average inter-blade distance					x	y	z	stdev x	stdev y	stdev z	DBSCAN ID	Inter-blade angle	Inter-blade distance	Average inter-blade distance					x	y	z	stdev x	stdev y	stdev z	DBSCAN ID	Inter-blade angle	Inter-blade distance	Average inter-blade distance					x	y	z	stdev x	stdev y	stdev z	DBSCAN ID	Inter-blade angle
-2884.97	-3405.67	75.5974	6.56247	5.30981	3.3759	1	21.0912	27.9771	19.3035		Mean	26.4188		-13557.6	14439.8	51.478	6.7194	6.40066	7.6127	3	9.23966	33.4825	40.0043		Mean	35.0428		8345.47	-1586.43	-17.4092	4.28914	4.47455	5.79518	2	148.429	13.2021	15.9061		Mean	19.8483		-6262.89	1353.23	-46.8473	5.83782	5.88328	4.48638	2	155.284
-2895.34	-3394.39	80.3191	4.00402	4.2116	4.76699	1	134.583	16.0277	[]		Stdev	9.25744		-13562.9	14498.6	42.2578	6.34256	7.54152	8.46314	3	11.5031	59.7469	[]		Stdev	9.33936		8335.77	-1581.4	-19.3182	4.37553	5.8303	6.98706	2	17.1177	11.0924	[]		Stdev	7.8407		-6279.3	1346.87	-46.2922	3.54187	6.28781	3.65857	2	15.3412
-2909.1	-3392.79	81.4796	4.84032	6.81778	6.37444	1	24.3256	13.9056	[]		Median	26.4616		-13561.9	14471.8	42.714	5.5339	6.90627	4.50227	3	159.257	26.7836	[]		Median	34.6779		8358.66	-1585.88	-17.1133	3.35824	4.17629	5.16602	2	14.4535	23.4238	[]		Median	17.1015		-6240.22	1367.47	-36.8099	9.18313	6.20141	6.76381	2	9.37437
-66.9349	-3697.02	57.2498	6.70564	7.23286	4.88295	3	69.3465	46.9691	46.2889		95% CI	3.02404		-13849.3	15281	77.0105	5.45781	6.40145	5.11226	5	51.6397	50.6486	44.6598		95% CI	2.85873		9542.62	-2236.8	35.405	6.33971	6.2834	4.90038	3	116.478	49.1671	41.0613		95% CI	3.35346		-3837.58	-3167.76	-41.6493	7.03737	7.78658	6.34906	3	57.1601
-42.0823	-3663.89	58.6946	6.83983	7.23205	4.1368	3	60.6637	41.4389	[]		Count	36		-13838.4	15273.1	37.0152	6.11172	5.52704	7.48058	5	74.7225	42.2111	[]		Count	41		9543.93	-2228.35	48.7428	6.29576	9.502	5.45979	3	49.1368	15.8437	[]		Count	21		-3857.41	-3166.02	-53.1424	5.6419	5.687	4.87465	3	60.872
-91.7806	-3657.4	52.8584	4.002	4.31949	3.05535	3	49.9898	50.4588	[]		# of cells	4		-13864.7	15243.2	47.0838	6.50555	6.5703	5.5492	5	53.6379	41.1198	[]		# of cells	3		9536.56	-2285.38	39.9496	8.21754	6.80201	6.84183	3	14.3854	58.1732	[]		# of cells	3		-3838.79	-3159.09	-62.6753	5.3503	6.48328	4.79604	3	61.9678
-2924.41	-2276	95.5225	9.83861	5.87706	5.01384	6	49.3088	37.7934	27.2589					-13606.8	14547.3	46.5319	7.67604	5.87277	5.74761	8	49.8957	34.51	37.3571					7538.92	-2070.59	-55.7643	5.55678	6.27616	6.63228	4	65.9082	15.7784	15.757					-4218.56	220.052	-36.1113	4.11326	5.99775	2.04476	4	21.3933
-2925.01	-2263.01	98.3789	7.32666	5.50299	6.33206	6	111.085	13.313	[]					-13578.6	14578.1	34.2266	6.74055	6.97786	4.74179	8	51.0375	43.6159	[]					7552.81	-2068.74	-51.0756	2.41952	5.2741	3.09814	4	58.0141	14.7806	[]					-4232.98	251.505	-36.8886	9.15768	9.07176	6.3655	4	18.5094
-2953.21	-2254.16	106.556	9.04472	7.24621	6.70323	6	19.606	30.6704	[]					-13604.1	14564.3	16.6341	5.73988	6.11724	6.26491	8	79.0668	33.9454	[]					7540.55	-2059.09	-45.0857	5.38225	4.98832	5.22177	4	56.0778	16.7119	[]					-4226.04	233.858	-30.989	8.18619	6.0329	6.18521	4	140.097
-10564	-1774.35	116.491	7.60204	8.80521	5.42388	7	26.1897	36.3547	37.0564					-12386.7	14317.8	41.3343	6.81501	6.07066	5.76214	9	77.3737	59.3069	44.9791					8999.63	-3585.82	-9.68614	7.09502	2.94203	5.43709	5	68.967	14.2996	15.7062					-3041.1	1513.83	-47.8611	8.64261	5.91798	8.32257	5	45.3419
-10514.4	-1765.78	110.117	7.50871	7.80646	6.52963	7	41.6725	50.7017	[]					-12386.4	14302	33.5677	6.55901	4.32135	6.34152	9	85.3209	17.6031	[]					8997.16	-3575.94	-21.7489	6.25468	3.40083	6.81876	5	52.5145	15.7862	[]					-3050.83	1525.84	-62.502	3.99535	7.80183	4.27305	5	62.1098
-10529.8	-1770.2	128.153	6.25906	8.8032	6.88554	7	112.138	24.1127	[]					-12442.4	14298.8	48.7339	6.72956	6.4308	5.91766	9	17.3054	58.0274	[]					9005.07	-3572.88	-6.97696	5.93502	6.45682	5.29134	5	58.5184	17.033	[]					-3042.76	1533.82	-52.3595	8.16245	4.5732	8.2384	5	72.5483
-260.634	-1947.68	54.5514	7.16351	6.37514	4.90832	10	8.26255	54.8756	39.2573					-12498	16074.6	77.8839	6.80755	6.98245	3.64718	10	78.6719	14.042	19.321					10201.1	-2758.9	20.0123	4.80105	9.51588	4.89355	7	41.7228	19.6548	15.1309					-3902.93	-760.461	-48.339	7.89537	8.85896	7.94629	7	102.328
-302.663	-1911.52	53.1978	6.52786	5.45177	1.93193	10	81.5651	55.4572	[]					-12512.3	16059.9	73.6597	5.15988	5.46616	5.95467	10	37.3333	20.8966	[]					10189.7	-2760.65	16.6889	4.4805	5.61406	5.69419	7	102.025	11.978	[]					-3885.05	-756.921	-51.2064	5.8873	7.25325	6.24701	7	32.3773
-299.721	-1910.01	46.536	4.96189	7.35196	3.45548	10	90.1724	7.43919	[]					-12489.7	16063.3	76.8446	4.75988	6.00172	4.74021	10	63.9947	23.0243	[]					10189.5	-2752.85	5.35736	6.07251	2.57086	4.78402	7	36.2517	13.7599	[]					-3906.35	-768.783	-58.9812	8.28444	7.13804	6.83869	7	45.295
-533.089	-4645.26	69.2451	6.42776	8.04771	5.09244	11	46.8805	59.2616	41.8244					-13938.9	15501.6	9.56829	7.29956	6.93225	6.84735	11	19.8227	55.1078	39.4457					10231.6	-2062.05	40.6797	7.65089	5.73273	8.48441	9	57.57	19.1006	18.1098					-3694.36	859.07	-49.6173	8.82928	5.21122	5.60979	8	43.5584
-547.343	-4636.18	68.4221	5.48429	7.25092	4.17206	11	118.564	16.9233	[]					-13977.9	15502.2	26.6487	6.3	7.59889	6.26335	11	116.59	42.5458	[]					10233.3	-2044.99	36.9491	8.61711	6.66373	6.94007	9	66.3931	17.5531	[]					-3695.38	871.706	-62.5841	6.83088	7.1825	6.12411	8	67.5657
-570.96	-4625.61	110.373	4.56844	4.83745	4.02464	11	14.5553	49.2882	[]					-13990.9	15487.1	20.8577	6.05637	4.87798	4.51156	11	43.5871	20.6836	[]					10216.9	-2051.15	35.2046	5.91618	8.22224	5.81267	9	56.0369	17.6757	[]					-3687.25	875.209	-52.3404	6.27877	7.47972	6.45186	8	68.8759
-289.139	-2054.37	52.7349	3.54585	5.40345	4.8911	12	97.2997	14.8291	20.4625																																	-2470.54	1409.63	-38.8194	5.8769	5.40527	7.3204	13	88.5174
-307.347	-2062.65	52.1906	5.81767	5.32336	5.34912	12	34.1874	20.0099	[]					Cell #2														Cell #2														-2468.21	1403.95	-50.746	8.36392	8.20693	2.29065	13	65.9089
-281.417	-2065.9	47.5174	5.3239	3.52651	3.57892	12	48.5129	26.5484	[]					x	y	z	stdev x	stdev y	stdev z	DBSCAN ID	Inter-blade angle	Inter-blade distance	Average inter-blade distance					x	y	z	stdev x	stdev y	stdev z	DBSCAN ID	Inter-blade angle	Inter-blade distance	Average inter-blade distance					-2445.55	1395.15	-27.1327	4.50846	7.69518	5.73117	13	25.5737
-3373.72	-6875.33	157.616	7.78271	5.85033	6.44341	14	9.84026	48.5123	32.7085					-5583.67	-317.746	130.793	6.59564	6.42733	6.74642	3	144.762	37.5122	34.6779					6075.27	12993	-52.4317	5.33441	5.57624	6.85182	1	128.882	15.5548	20.4826
-3345.75	-6888.85	155.154	5.22876	6.019	5.20961	14	153.364	31.1655	[]					-5597.63	-315.453	136.875	4.68176	6.8298	5.76582	3	25.1443	15.3963	[]					6091.34	12997.6	-53.2652	5.53697	6.94189	6.80459	1	24.6611	16.7374	[]					Cell #2
-3333.66	-6901.19	148.691	6.59554	6.62668	5.00858	14	16.7953	18.4478	[]					-5553.14	-339.496	129.339	5.09026	5.73644	3.35625	3	10.0939	51.1252	[]					6068.2	12980.8	-59.0975	3.97891	4.38581	5.37561	1	26.4569	29.1557	[]					x	y	z	stdev x	stdev y	stdev z	DBSCAN ID	Inter-blade angle
-11311	-5981.53	87.9987	5.96475	6.42511	4.71518	16	13.7945	36.3673	30.1425					-2173.81	-2356.66	154.644	7.13266	7.33655	4.48665	5	6.4094	41.7193	37.0537					5228.17	12662.1	-40.7036	7.91904	6.87383	5.45943	2	35.8015	14.6946	31.6745					-725.441	-418.473	-82.9412	6.04271	8.14864	4.5147	5	39.2947
-11351.1	-5978.44	73.0176	3.14238	6.72545	3.52367	16	49.5464	42.8913	[]					-2132.38	-2391.39	143.593	6.23498	5.65452	4.32773	5	18.9566	55.1786	[]					5254.11	12698.3	-50.6855	6.438	7.70733	6.02363	2	14.3325	45.6145	[]					-736.412	-404.624	-78.5071	4.17671	7.81871	4.73923	5	85.4279
-11342	-5983.64	69.0924	2.68667	4.15367	3.27584	16	116.659	11.169	[]					-2145.17	-2385.98	146.851	4.6934	4.88506	5.08928	5	154.634	14.2632	[]					5235.43	12669.1	-51.4445	7.76915	6.04612	5.10601	2	129.866	34.7142	[]					-740.287	-404.754	-91.8573	5.59523	5.89882	4.28847	5	55.2774
-4867.52	-7351.31	43.3237	7.36791	7.006	6.4873	17	22.298	28.0878	25.8067					-6886.47	-1784.86	87.9153	6.13189	3.11116	6.02168	9	45.7131	24.2362	30.7058					8355.49	16138.1	-41.8284	4.77868	4.55918	3.80655	3	66.4931	16.5353	17.6855					2007.55	-4641.7	-79.4404	5.05804	4.21459	5.48411	7	87.3269
-4898.22	-7368.76	44.0159	6.6004	6.47158	4.79189	17	48.7644	35.3169	[]					-6853.35	-1789.87	108.744	6.19043	6.3003	6.20263	9	37.8096	39.4403	[]					8347.51	16125.1	-50.9103	6.18216	5.67692	3.89371	3	53.6372	17.7015	[]					2004.99	-4656.69	-72.4414	7.93552	6.63518	5.3831	7	43.1288
-4886.07	-7371.61	37.6247	6.18122	6.54965	6.95832	17	108.938	14.0153	[]					-6874.59	-1804.21	96.4128	5.95555	5.56025	4.41136	9	96.4773	28.441	[]					8342.14	16143.1	-50.1592	5.56545	4.6624	4.43119	3	59.8697	18.8197	[]					1993.96	-4637.32	-73.909	5.22995	5.92566	6.13943	7	49.5444
-4352.37	-2312.61	176.544	4.78976	6.91227	3.29717	18	71.0741	20.2801	17.074					-2220.38	-334.668	154.819	5.97581	4.96649	6.82752	10	44.6406	56.4302	53.2745					5935.96	11613.4	-67.9623	4.46207	2.83714	7.13835	4	19.6654	34.4917	23.5633					4688.66	-7340.17	-69.781	4.75675	3.95855	4.1403	9	52.919
-4343.31	-2308.46	181.922	5.15279	7.75909	4.62345	18	76.1692	11.3277	[]					-2193.53	-352.274	104.924	9.14801	6.81574	6.27563	10	64.0958	59.3321	[]					5948.57	11624.2	-59.326	4.17061	8.01721	5.61536	4	138.626	18.7076	[]					4702.79	-7328.36	-69.3191	5.89207	7.92216	5.79583	9	63.0016
-4358.29	-2299.13	190.486	4.64196	3.8724	4.34787	18	32.7567	19.6142	[]					-2209.81	-311.331	104.54	7.1049	6.58451	6.24999	10	71.2636	44.0613	[]					5965.64	11627.5	-57.4445	6.63004	6.8231	6.32488	4	21.7083	17.4907	[]					4692.7	-7326.3	-81.724	3.88128	3.75976	4.68053	9	64.0793
-10011.9	-5569.08	113.83	7.08196	5.41723	4.19709	19	45.0725	15.2094	14.1508					-3407.74	1202.61	73.1436	5.83053	5.25872	6.20255	17	21.9062	37.9961	27.9371					7542.52	12849.3	-61.8207	5.52048	5.57991	4.51291	5	118.729	45.1582	38.8831					2111.1	-2285.56	-70.4863	5.66721	6.45689	5.69323	10	22.0607
-10021	-5558.82	120.721	3.9998	4.53651	3.87371	19	66.1534	15.3843	[]					-3401.9	1229.97	59.0414	5.3759	4.51666	4.19399	17	106.489	31.33	[]					7540.8	12862.7	-52.462	6.36824	4.92575	4.73783	5	46.0712	16.4457	[]					2126.31	-2296.93	-64.4025	4.33735	4.62192	5.23389	10	115.546
-10026.7	-5565.93	113.137	4.5493	5.67941	4.40935	19	68.774	11.8587	[]					-3406.02	1228.35	45.2502	3.05699	4.05703	1.34654	17	51.6047	14.4851	[]					7575.18	12819.7	-51.9075	7.68029	6.86648	6.56657	5	15.1998	55.0454	[]					2127.39	-2306.33	-69.4259	5.45686	1.61426	5.06218	10	42.3938
-2955.64	-5840.4	51.2178	5.50285	7.47827	7.55763	20	146.433	29.3252	27.1164					-4444.46	1142.83	143.074	6.8262	7.27686	5.99392	18	42.4577	46.5038	40.5418					7564.71	10427.8	-50.2222	5.54728	4.62308	5.58905	7	64.7656	17.2761	18.7094					4657.19	-5319.33	-96.422	6.03201	5.83267	4.90683	15	57.5598
-2944.45	-5837.34	54.4818	4.79247	8.44462	8.32316	20	24.0324	12.0493	[]					-4419.47	1158.63	112.345	7.16411	5.85086	6.69477	18	75.1649	42.6438	[]					7553.5	10414.2	-57.6614	4.37968	4.5858	2.39969	7	53.0999	19.1376	[]					4640.18	-5313.17	-98.3345	5.68067	5.79633	4.81461	15	78.236
-2976.88	-5860.59	52.154	9.17595	8.02572	3.5544	20	9.535	39.9749	[]					-4448.22	1173.11	107.979	5.84767	5.24602	6.25031	18	62.3773	32.4779	[]					7547.77	10431.1	-49.2792	2.84432	5.77071	4.16207	7	62.1345	19.7146	[]					4636.98	-5334.72	-96.4266	4.26446	6.5604	6.89165	15	44.2042
-11438.9	-4680.96	31.1291	3.75392	5.88042	3.82097	21	48.0645	15.1294	13.233					-6621.54	406.721	108.979	2.70225	4.48994	4.85831	21	119.054	39.7775	33.4907					8491.01	12199.2	-51.3191	3.99202	4.9457	3.33423	8	51.2513	14.9116	14.7316					2095.3	-1147.89	-76.3076	5.04058	6.69428	6.52247	16	105.328
-11427.9	-4686.88	26.9898	0.770837	4.1993	3.78517	21	74.3027	13.1658	[]					-6622.59	415.697	118.264	5.24885	3.79751	3.35265	21	46.8502	12.9567	[]					8505.56	12191.6	-52.712	8.12172	3.31348	4.81208	8	56.362	16.4859	[]					2087.06	-1164.87	-65.7118	7.2648	7.20343	5.78055	16	30.056
-11434.4	-4695.38	31.0141	4.0204	2.51895	3.43272	21	57.6328	11.4037	[]					-6586.31	398.45	92.4657	5.36252	4.58587	4.84628	21	14.0958	47.7377	[]					8504.89	12203.4	-47.8332	3.41351	5.28694	2.2038	8	72.3868	12.7974	[]					2084.46	-1143.81	-86.6214	4.98543	5.99939	6.07908	16	44.6159
-28.7133	-4371.28	61.122	5.18807	7.70071	5.442	23	132.48	37.3982	33.476					-5825.29	32.6925	102.485	7.90908	5.68455	5.61128	29	16.5401	45.4771	40.8296					6582.35	10925.9	-56.211	5.44334	4.76933	5.38568	9	66.314	18.3945	17.1015					-801.738	-653.557	-105.988	6.20507	8.15087	7.19305	17	71.0828
-43.088	-4370.63	63.4012	3.16474	9.45763	4.10778	23	34.5533	14.5688	[]					-5877.21	49.9234	121.145	7.44664	4.01404	3.57175	29	42.2786	57.8059	[]					6585.79	10911.6	-53.7175	5.12482	3.72556	7.09076	9	66.3932	14.857	[]					-816.097	-658.993	-97.8821	5.55416	7.74123	6.45272	17	56.6744
-2.29664	-4344.95	58.4013	8.99986	7.34913	5.81435	23	12.9664	48.461	[]					-5869.34	34.0741	113.682	7.66001	5.26564	4.13853	29	121.181	19.2058	[]					6599.94	10922.7	-51.8475	5.25921	8.10154	5.06582	9	47.2929	18.0529	[]					-815.632	-642.589	-110.65	5.92139	7.07107	5.89984	17	52.2428
-3045.59	-3131.48	42.8195	4.93211	3.75732	3.68587	24	61.864	14.6823	14.9121					-6218.38	-2962.25	55.3153	7.39227	6.28609	6.50509	38	129.151	38.8461	38.8088																			5150.84	-5952.27	-70.2226	5.99098	6.36007	3.85001	18	34.3232
-3055.83	-3122.55	48.9437	5.03333	4.51456	3.63608	24	58.6624	14.8997	[]					-6224.82	-2970.45	35.8637	7.98194	8.94734	8.25555	38	32.7689	22.0675	[]					Cell #3														5158.95	-5976.66	-57.896	5.92916	7.87704	5.40903	18	67.207
-3041.28	-3118.43	47.9791	3.17067	4.15511	3.78428	24	59.4736	15.1543	[]					-6228.91	-2972.86	91.1738	6.37065	4.53014	6.6987	38	18.0796	55.513	[]					x	y	z	stdev x	stdev y	stdev z	DBSCAN ID	Inter-blade angle	Inter-blade distance	Average inter-blade distance					5144.12	-5977.44	-64.1066	4.15162	4.93902	5.30834	18	78.4698
-916.333	-1364.96	70.2268	6.5546	5.66556	3.80272	26	142.306	31.8625	31.9265					-1771.9	-2101.47	145.363	6.73387	6.08325	5.25716	43	17.6358	41.0445	32.3446					-304.283	-6784.93	-64.2075	6.23661	5.35743	5.71445	5	37.5282	16.5905	16.0772					-2171.42	-1323.36	-73.8967	6.98081	5.17917	7.23041	20	35.9754
-922.633	-1349.02	71.7882	5.2222	3.94944	3.5604	26	24.6065	17.2081	[]					-1758.93	-2089.29	184.553	3.92879	3.92324	4.91171	43	72.1927	43.0394	[]					-316.341	-6781.1	-79.2226	3.07369	5.71792	2.24064	5	57.8108	19.6354	[]					-2200.97	-1313.2	-69.6753	3.87394	6.01725	3.27979	20	66.2746
-904.446	-1385.48	48.9492	6.68769	7.00929	4.44397	26	13.0873	46.7089	[]					-1748.33	-2091.91	177.583	4.3232	5.68898	5.37878	43	90.1715	12.9499	[]					-308.097	-6773.27	-75.3701	3.12497	3.11977	3.55795	5	84.661	12.0056	[]					-2198.39	-1331.11	-64.3938	6.59321	8.20511	4.37109	20	77.75
														-7019.22	-344.821	35.1401	5.69125	6.49881	3.73974	45	41.7878	56.2707	47.1175					-1375.73	-2869.76	-70.4333	4.97078	6.11881	5.8342	6	53.8462	17.0735	15.0333					-2212.58	-941.897	-74.4914	6.83709	7.97623	6.17812	22	48.3516
Cell #2														-6979.68	-367.937	46.588	6.98165	6.58545	5.75455	45	82.0156	47.2106	[]					-1387.37	-2872.37	-77.8546	6.3834	7.01121	6.60633	6	74.5142	14.0435	[]					-2237.26	-944.344	-81.1057	7.30876	7.82124	7.18275	22	51.7615
x	y	z	stdev x	stdev y	stdev z	DBSCAN ID	Inter-blade angle	Inter-blade distance	Average inter-blade distance					-6970.94	-334.537	62.1516	6.31388	5.04859	5.96167	45	56.1966	37.8712	[]					-1388.87	-2859.24	-73.287	6.61436	3.63965	4.20386	6	51.6396	13.9829	[]					-2221.56	-951.244	-90.3524	6.68922	7.57716	6.77677	22	79.8869
-4580.66	-957.015	46.0991	5.81242	6.79924	6.29033	1	48.3969	15.479	28.5033					-6448.07	-1494.82	78.5236	4.92635	4.37969	5.25221	56	118.487	52.542	41.1281					-1123.76	-4410.09	-75.1891	5.93453	5.84515	4.81227	7	59.4761	15.607	20.0074					-961.885	-3053.71	-93.1217	7.9402	8.40722	6.6739	23	88.6131
-4557.87	-984.079	29.5843	6.91318	6.95362	5.09264	1	22.1122	39.043	[]					-6445.13	-1487.35	87.1293	2.82929	3.88062	2.90195	56	51.1392	11.7642	[]					-1135.54	-4390.36	-81.3257	3.91523	6.85504	2.13166	7	39.8623	23.779	[]					-968.29	-3058.8	-105.442	6.86787	4.05485	4.76737	23	50.4477
-4575.5	-958.673	31.5991	6.51861	7.08275	4.47475	1	109.491	30.9878	[]					-6491.74	-1523.52	83.9662	6.81314	7.32386	7.55574	56	10.3736	59.0781	[]					-1117.27	-4395.99	-73.5465	5.87033	5.58427	5.13106	7	80.6615	20.6362	[]					-968.512	-3037.16	-96.3822	8.26546	5.91613	7.71886	23	40.9392
-4610.18	-191.328	33.2927	9.95424	9.28663	6.90091	3	9.53411	34.8178	35.8332					-2777.37	-1281.49	128.212	7.96679	6.26355	6.18859	62	38.8434	59.7765	51.2487					314.071	-1290.9	-68.389	2.07875	3.1325	4.80006	8	54.4507	12.3567	11.016					3078.28	-1666.47	-85.0177	6.48817	4.46088	4.96913	24	36.7984
-4649.76	-156.038	29.6749	7.30831	4.88549	4.05865	3	17.0257	53.1569	[]					-2810.49	-1237.93	137.012	6.7435	5.5103	4.93444	62	76.7178	55.4243	[]					317.679	-1299.92	-72.3351	3.70886	2.29317	2.51426	8	71.0807	10.4861	[]					3092.7	-1654.85	-78.116	4.2056	5.91854	5.65366	24	92.327
-4639.33	-172.313	32.4109	9.13576	5.61224	6.7748	3	153.44	19.5251	[]					-2779.09	-1229.53	157.723	5.90159	5.24174	5.17442	62	64.4387	38.5452	[]					307.498	-1300.61	-72.2721	1.62002	5.35985	3.27664	8	54.4686	10.2051	[]					3094.23	-1647.56	-91.5579	5.04584	6.35298	5.22161	24	50.8746
-6621.96	1507.26	-16.5962	7.72213	6.53787	7.49698	4	11.201	44.0121	33.5084					-5711.09	-42.0148	85.8058	7.49835	7.05043	5.93591	65	73.5055	36.1142	29.7284					-2197.23	-8316.65	-65.03	7.48193	4.77941	5.36998	9	85.3018	11.5855	16.2441					830.743	-115.669	-97.8842	4.78641	6.18935	4.9384	28	128.849
-6579.47	1486.8	-18.6086	5.55378	4.74175	3.90185	4	65.671	47.2068	[]					-5705.08	-47.9539	70.2035	4.66588	5.64081	4.18462	65	77.2989	17.7436	[]					-2192.52	-8331.63	-58.099	4.42814	3.42844	4.84764	9	35.0706	17.1635	[]					823.452	-121.027	-103.686	7.19239	6.32148	6.93029	28	29.3113
-6583.67	1488.12	-26.8074	3.86034	4.66862	3.79785	4	103.128	9.30638	[]					-5697.66	-13.4707	68.2231	6.72031	5.53828	8.02746	65	29.1956	35.3275	[]					-2200.99	-8322.96	-73.9856	6.74086	5.32152	4.55696	9	59.6275	19.9833	[]					843.651	-109.945	-101.447	4.61702	8.3583	5.34076	28	21.84
-4133.5	3205.85	-13.2859	3.44978	5.53856	4.60385	7	54.9847	45.5247	33.2187					-2299.92	-1449.5	121.119	8.36788	5.91902	6.19995	66	23.1635	46.8727	33.1029					-1488.1	-2577.88	-79.8087	5.61498	6.10357	7.14715	10	66.202	14.6034	15.6057					1440.95	-2223.49	-94.214	8.02183	5.2214	5.76531	29	35.541
-4119.66	3212.1	-15.7134	4.17601	3.99395	5.18312	7	105.987	15.384	[]					-2321.56	-1428.2	121.205	7.55876	8.2824	7.85755	66	124.37	30.3568	[]					-1499.46	-2569.48	-72.4003	5.08558	3.18641	3.99424	10	51.7639	15.9527	[]					1436.95	-2241.52	-95.0202	6.41577	8.3426	6.00937	29	94.5437
-4094.09	3183.06	-13.5559	6.43849	6.36793	6.49736	7	19.0287	38.7473	[]					-2335.84	-1424.15	104.868	6.73459	5.64014	5.74007	66	32.4669	22.0792	[]					-1501.35	-2584.01	-79.4672	4.33311	7.0961	7.59246	10	62.0341	16.2609	[]					1445.06	-2244.1	-106.211	4.77011	7.07985	4.40712	29	49.9153
														-2423.15	-1503.94	109.064	7.24524	6.8673	7.57172	73	20.032	27.6429	27.4923					-1441.53	-6322.53	-77.7422	5.2481	6.40813	6.89969	11	65.0235	16.7336	18.3289					-2649.17	-6951.01	-99.1264	6.09129	4.58444	5.84782	30	34.8587
Cell #3														-2386.32	-1515.51	113.181	4.85753	4.51591	3.99736	73	36.139	38.831	[]					-1425.95	-6320.46	-67.1536	3.63844	4.91965	5.56973	11	53.3674	18.9558	[]					-2647.66	-6936.63	-92.7778	5.80708	6.21462	5.0434	30	107.304
x	y	z	stdev x	stdev y	stdev z	DBSCAN ID	Inter-blade angle	Inter-blade distance	Average inter-blade distance					-2400.91	-1520.35	108.733	5.7733	5.46789	5.61857	73	123.829	16.0031	[]					-1432.83	-6336.59	-75.1926	6.53089	3.01867	3.53603	11	61.6091	19.2971	[]					-2633.68	-6935.1	-88.8001	3.55953	7.04464	5.45507	30	37.8376
-12769.8	5961.4	125.798	4.12635	4.92972	2.27694	1	145.065	36.1125	34.9019					-6568.22	-708.304	98.4543	6.33861	5.89898	5.57637	80	37.219	25.6507	21.1277																			4733.62	-3784.33	-72.0505	5.75343	4.99967	7.59223	31	57.0026
-12766.9	5950.22	112.994	3.16378	6.1606	3.47044	1	23.7962	17.2524	[]					-6590.34	-707.165	101.744	4.97424	6.84206	6.39664	80	82.8113	22.3857	[]																			4722.99	-3764.66	-69.179	7.61652	5.8045	5.70043	31	64.7148
-12760	5992.58	141.173	6.44608	5.09822	4.65764	1	11.139	51.3408	[]					-6590.89	-708.17	86.4397	6.62929	6.63576	3.57339	80	59.9697	15.3467	[]																			4709.8	-3782.38	-69.1873	4.07151	5.43502	6.67168	31	58.2826
-13005	6174.6	174.266	2.66684	4.88406	3.31072	2	73.9536	21.525	23.9323					-3302.53	-3198.27	62.3427	7.02312	5.84493	6.753	81	50.3037	42.8784	46.1179																			3628.4	-4230.05	-50.9784	7.30015	7.00786	4.14219	33	45.6422
-12982.1	6169.95	172.664	7.92649	8.11839	6.4379	2	48.3589	23.4394	[]					-3348.78	-3224.8	65.97	7.82365	6.4511	5.31579	81	51.687	53.437	[]																			3644.49	-4219.07	-56.6441	4.33462	7.97875	6.30005	33	76.0057
-13002.8	6158.79	159.817	2.83956	5.9977	1.74804	2	57.6875	26.8326	[]					-3337.31	-3196.22	37.3525	6.87594	6.3657	6.09607	81	78.0093	42.0383	[]																			3647.33	-4234.08	-63.148	5.89754	3.74902	8.39654	33	58.352
-11861.3	4856.09	119.955	4.31865	8.45774	4.24126	3	76.1056	19.8105	17.6597					-4706.75	743.778	218.799	6.1122	4.41428	5.3135	83	134.393	24.3862	27.707																			5052.61	-3196.81	-80.1285	7.36191	6.22422	7.72269	34	93.0669
-11872.1	4857.49	114.25	4.29033	3.98037	4.05845	3	66.9827	12.2906	[]					-4692.54	755.266	223.063	2.31027	3.19276	5.00449	83	25.6895	18.7625	[]																			5036.36	-3200.24	-70.1544	5.19996	7.27463	5.75457	34	45.7027
-11858.1	4847.5	102.391	6.28463	6.35375	5.32555	3	36.9117	20.8779	[]					-4726.03	744.817	203.906	6.32819	5.53155	5.13047	83	19.9171	39.9724	[]																			5064.12	-3210.74	-69.5979	5.80052	7.80944	4.27592	34	41.2304
														-3619.87	747.678	154.396	8.60309	7.28449	4.86361	88	74.6124	48.0921	49.3012																			3385.96	-5835.34	-79.9566	6.091	5.99453	6.16155	36	50.5549
Cell #4														-3577.44	754.868	162.834	4.3181	4.74985	4.69828	88	55.9644	43.853	[]																			3399.66	-5829.29	-91.5023	3.62278	5.65554	4.05687	36	73.4503
x	y	z	stdev x	stdev y	stdev z	DBSCAN ID	Inter-blade angle	Inter-blade distance	Average inter-blade distance					-3603.1	705.844	171.172	6.77428	5.75463	5.33784	88	49.4232	55.9585	[]																			3396.48	-5815.95	-80.3341	3.86803	5.33173	6.6069	36	55.9948
-9455.85	8846.52	16.2029	7.85483	7.03684	7.52334	1	54.3444	23.1337	35.0552					-2415.39	-507.731	136.732	6.13858	6.65395	3.0124	89	21.6654	45.1393	32.2857																			204.361	-2973.22	-95.0486	6.5661	7.12219	5.4679	37	40.8865
-9477.31	8886.27	13.6921	6.92815	6.82034	9.20811	1	30.708	45.2367	[]					-2394.43	-526.332	119.958	5.22831	6.60273	5.5704	89	119.268	32.6576	[]																			218.448	-2989.31	-87.5935	7.35746	3.08013	7.72528	37	65.8275
-9465.38	8857.94	33.9222	7.00482	6.08414	6.17179	1	94.9476	36.7951	[]					-2393.8	-524.827	100.967	6.44005	6.06693	7.43189	89	39.0667	19.0604	[]																			225.521	-2976.31	-92.3019	4.46048	3.74469	7.63307	37	73.286
-9843.54	9657.64	73.8173	6.02471	6.94928	6.34419	2	99.8789	54.243	41.2902					-1785.29	-2496.42	152.296	7.82855	8.22917	6.68259	101	55.3266	38.9185	31.0584																			-5531.56	-1267.86	-89.1065	7.88103	6.45025	4.88611	38	31.3709
-9854.09	9652.63	70.6913	4.92438	7.39291	7.32586	2	68.1053	12.0834	[]					-1794.33	-2502.92	133.104	6.40906	7.59066	5.76956	101	90.2968	22.1872	[]																			-5523.22	-1293.93	-75.5831	4.29421	4.86678	4.87027	38	29.877
-9811.14	9634.8	36.7942	8.22903	6.69154	6.95675	2	12.0157	57.5444	[]					-1821.06	-2486.77	140.394	3.63764	3.71991	5.36318	101	34.3766	32.0695	[]																			-5518.88	-1277.84	-82.6084	6.53769	5.8806	5.90043	38	118.752
-9974.78	10529.6	55.0273	4.86304	2.70457	6.10335	3	53.3017	11.3714	14.6999					-6559.14	-1148.52	82.0121	4.62588	7.67024	4.82594	102	37.575	59.2145	42.4187																			-3865.5	-2841.64	-86.7111	6.97992	8.04882	6.14707	40	28.5305
-9965.52	10518	44.8485	4.63238	5.17156	4.02522	3	40.349	18.0213	[]					-6574.27	-1168.79	73.7071	7.36391	5.90322	4.93351	102	119.175	26.619	[]																			-3881.61	-2816.54	-95.4382	6.85505	5.5978	6.63664	40	76.7274
-9974.78	10518.3	56.2753	4.68954	5.18637	3.73803	3	86.3492	14.7071	[]					-6574.95	-1203.94	95.6006	7.45409	5.7282	5.61034	102	23.2498	41.4226	[]																			-3874.24	-2820.54	-108.182	5.52535	6.33408	4.83362	40	74.7421
-6951.79	8871.92	-29.1604	5.81456	7.36273	3.75263	4	142.786	15.643	21.9939					-3289.72	1369.72	139.85	7.92017	6.66851	6.58585	114	134.961	24.1261	31.6164																			2700.18	1005.49	-83.8891	2.23773	3.95278	7.14843	41	26.8383
-6966.74	8873.76	-19.2181	5.36344	5.44955	6.17125	4	17.1625	18.0545	[]					-3314	1373.54	144.574	5.63578	4.32964	6.56075	114	22.0897	25.0275	[]																			2711.97	1010.95	-84.8348	5.13944	5.98964	4.17323	41	136.647
-6943.64	8862.84	-38.9469	5.88397	5.67732	4.79995	4	20.0511	32.2843	[]					-3269.39	1382.67	140.782	7.39654	4.79509	3.9863	114	22.9488	45.6957	[]																			2726.04	1018.7	-99.0303	8.44242	5.8336	7.58668	41	16.5143
-9405.22	11842.4	55.4158	5.91455	4.8514	5.75	6	51.2394	17.1789	15.0509					-6216.9	538.381	66.9898	4.58782	5.0175	4.36292	117	82.1626	50.5199	38.084																			4502.86	153.743	-91.6733	7.86481	6.86196	7.4387	43	52.0201
-9415.3	11833.1	52.7851	1.72572	3.45161	4.37296	6	75.998	13.948	[]					-6228.58	532.055	67.6614	5.29	8.09533	3.95724	117	82.3126	13.2944	[]																			4500.89	138.472	-107.191	4.38964	5.85321	3.49983	43	71.2179
-9405.12	11829.8	43.7177	3.58115	2.56677	1.87971	6	52.7627	14.0257	[]					-6199.81	491.421	59.5948	7.57357	4.82804	3.57	117	15.5247	50.4378	[]																			4515.65	152.218	-113.296	4.29285	6.44689	5.83619	43	56.7619
-5473.66	8390.52	103.389	7.58531	5.82437	6.18017	7	44.125	19.3054	16.1687					-2328.43	900.993	172.034	6.37632	4.33174	4.05087	126	36.6119	30.5487	23.6895																			3881.66	-4421.31	-74.5998	6.28363	5.69181	7.4003	47	36.2017
-5468.25	8398.48	116.357	3.13267	3.15648	5.10898	7	77.303	16.1472	[]					-2322.93	915.428	155.681	6.13107	7.45679	6.7372	126	95.221	22.4939	[]																			3865.19	-4434.41	-75.8432	6.83799	5.29706	6.84974	47	93.4869
-5479.5	8404.92	114.851	6.77603	4.49149	7.72232	7	58.572	13.0535	[]					-2338.6	924.329	155.145	6.38835	5.30897	4.39655	126	48.1671	18.0259	[]																			3854.35	-4422.59	-73.667	6.81116	5.26137	7.35336	47	50.3114
-6826.65	8339.3	56.6358	7.60222	7.47874	7.80335	8	7.73192	26.8924	28.5999					-5377.4	-1692	85.9352	6.24073	6.12224	7.1529	127	84.9639	45.0212	48.951																			-1770.5	-3804.91	-93.7282	6.83212	7.82244	7.60042	51	68.2987
-6824.39	8296.84	59.7094	7.88357	5.75546	6.23193	8	12.7247	42.629	[]					-5388.75	-1651.81	94.3145	6.00137	6.32516	5.73575	127	49.2576	42.5959	[]																			-1755.78	-3809.83	-100.056	7.06552	6.8999	8.34236	51	57.8255
-6822.33	8312.98	60.1009	7.68136	6.72368	8.26722	8	159.543	16.2783	[]					-5339.69	-1681.89	108.354	6.4032	5.6179	5.38222	127	45.7785	59.2358	[]																			-1759.24	-3791.59	-95.0917	6.47417	6.14398	6.49809	51	53.8758
-5972.16	10126.4	-26.3662	8.13196	7.30464	7.42928	9	16.8213	36.2631	25.0094					-4392.95	-3313.63	109.201	7.72101	7.76141	6.55639	132	82.1456	37.1295	42.2519																			-723.611	43.0026	-89.4781	7.93205	7.71766	4.02299	53	56.8272
-5973.5	10149.5	-29.5628	7.55348	6.31694	5.43638	9	137.146	23.3731	[]					-4375.39	-3348.23	102.785	6.42357	7.20609	5.90616	132	47.0795	39.3255	[]																			-710.416	45.1677	-97.9121	3.19564	7.28519	3.92176	53	53.2574
-5967.55	10162.2	-23.26	6.06276	7.0781	5.13191	9	26.0331	15.3919	[]					-4378.69	-3305.91	75.7975	7.06563	5.74628	5.54283	132	50.7749	50.3008	[]																			-716.116	33.1959	-93.5991	5.12511	3.65269	6.19022	53	69.9154
-6022.5	9113.39	17.6655	4.89005	4.70934	2.53207	10	11.2538	32.5186	21.8863																																	435.35	-2399.76	-95.8939	8.49789	6.19176	4.74174	54	52.5267
-6031.77	9121.73	30.1271	5.5906	5.40866	6.01296	10	155.679	17.6285	[]					Cell #3																												447.816	-2415.9	-86.8429	5.48449	5.89272	5.297	54	54.0759
-6037.67	9133.71	38.0319	6.3078	5.25358	6.38633	10	13.0673	15.5117	[]					x	y	z	stdev x	stdev y	stdev z	DBSCAN ID	Inter-blade angle	Inter-blade distance	Average inter-blade distance																			433.146	-2418.29	-97.898	6.07474	4.47404	3.69727	54	73.3974
-10032.6	10952.1	-49.3046	6.42273	5.83553	4.97177	11	50.1935	17.6238	15.3087					1233.92	7500.35	-144.599	7.0192	5.91039	4.57482	1	5.9674	34.1454	38.4894																			-1881.41	-1104.67	-75.5536	7.27884	5.32305	6.02526	58	108.493
-10042.7	10962.1	-45.6756	5.12985	5.40157	6.18024	11	76.2854	14.6238	[]					1200.39	7454.47	-153.855	8.15169	6.44969	4.12028	1	8.57462	57.5713	[]																			-1878.19	-1092.17	-85.1975	7.62464	6.57462	6.42113	58	36.1869
-10036.9	10959	-33.6611	5.40936	4.7431	2.92106	11	53.5211	13.6785	[]					1216.51	7471.69	-151.02	6.5297	6.18842	2.82064	1	165.458	23.7513	[]																			-1868.49	-1114.93	-75.7697	6.9711	5.60689	5.39655	58	35.3197
-7044.28	8455.27	104.696	7.9657	6.87647	6.96206	13	54.8686	24.2781	20.2107					408.633	10738.3	-174.195	6.2961	5.26192	4.64432	2	12.9947	28.9838	19.6017																			-1670.47	707.841	-101.964	4.95837	3.9554	6.17107	59	62.8843
-7030.33	8455.91	113.079	7.05404	7.37388	5.53672	13	83.3039	16.2877	[]					398.45	10746.1	-163.392	5.62918	3.68736	2.98866	2	150.327	16.7568	[]																			-1675.82	694.911	-101.702	4.37621	5.00283	7.35538	59	74.9635
-7042.11	8463.56	127.41	6.06288	7.2907	5.5237	13	41.8275	20.0663	[]					391.252	10756.3	-159.524	3.65003	3.08573	3.92772	2	16.6782	13.0646	[]																			-1690.27	706.441	-100.584	3.88501	7.54936	7.44593	59	42.1523
-10082.3	7689.45	-32.9129	5.8838	4.5362	5.02365	14	57.3998	16.784	16.247					1396.02	11447.6	-114.231	6.99851	7.28862	7.99372	4	31.3511	32.8422	23.8724
-10081.2	7705.18	-36.0488	4.63784	4.85159	6.4122	14	63.452	16.0782	[]					1411.85	11431.8	-112.719	1.65986	4.40482	2.37937	4	103.711	22.4469	[]																			Cell #3
-10069	7696.12	-40.8089	4.64302	5.13631	6.00727	14	59.1483	15.8788	[]					1423.22	11432.3	-124.424	5.4854	7.5538	6.77221	4	44.9376	16.3282	[]																			x	y	z	stdev x	stdev y	stdev z	DBSCAN ID	Inter-blade angle
														280.308	10702.6	-119.889	5.47267	7.87085	4.1084	5	43.068	23.1917	23.5759																			179.055	-11177.1	-49.302	6.53725	7.13643	7.11791	2	63.9455
														274.089	10719.6	-98.1004	4.42721	4.59039	3.64447	5	55.0164	28.2923	[]																			166.802	-11186.8	-41.5664	4.28949	4.93468	3.94282	2	69.1544
														261.49	10712.9	-111.01	5.24317	5.26025	7.53019	5	81.9157	19.2436	[]																			184.384	-11185.7	-28.6491	6.13943	7.37899	5.82742	2	46.9001
														1789.69	9514.52	-144.619	6.8647	5.63223	3.64209	6	24.6243	31.4578	24.4256																			836.289	-3914.35	-26.2641	5.98952	2.93016	5.03128	3	15.3225
														1766.87	9498.18	-150.56	3.99413	4.66644	2.26219	6	90.2545	28.6858	[]																			826.639	-3910.59	-37.7121	6.45411	4.39528	4.39777	3	150.1
														1774.7	9489.7	-156.823	3.21735	3.09471	1.65709	6	65.1212	13.1331	[]																			814.555	-3913.93	-47.6782	3.88215	5.68169	3.41399	3	14.5773
														3154.25	11786.9	-31.0697	6.30759	6.53006	5.70893	7	74.9847	16.6645	19.032																			1712.62	-8199.32	118.873	3.17928	5.41948	2.67448	4	75.1285
														3138.47	11796.9	-30.7869	5.67069	4.93829	7.49944	7	49.454	18.6972	[]																			1705.03	-8193.49	112.145	5.8257	4.37639	2.66194	4	66.248
														3142.59	11776.1	-25.9552	3.75355	2.34198	5.24094	7	55.5613	21.7341	[]																			1721.91	-8186.89	111.088	2.82062	4.12877	5.65494	4	38.6235
														2021.3	6839.15	29.5599	5.60086	8.40258	5.19907	8	8.39569	41.8386	27.9																			2382.69	-13820	-29.2129	8.02116	6.98886	5.01275	5	63.9356
														2025.98	6817.26	20.1214	6.32766	4.2401	3.56881	8	160.051	24.2959	[]																			2377.42	-13804.5	-30.0774	6.82466	3.4461	4.87907	5	56.8314
														2029.06	6801.86	12.2461	9.70699	6.2466	4.38131	8	11.5528	17.5656	[]																			2384.59	-13811.2	-15.9377	5.6033	6.01031	3.2679	5	59.2331
																																										Cell #4
																																										x	y	z	stdev x	stdev y	stdev z	DBSCAN ID	Inter-blade angle
																																										-1496.53	540.912	110.189	5.80576	7.79186	5.69003	2	91.3297
																																										-1485.37	545.42	118.257	5.70819	8.29743	5.40004	2	53.634
																																										-1502.58	559.72	107.285	2.74432	5.45033	5.09679	2	35.0363
																																										-5331.39	-767.72	112.352	7.75956	8.70383	5.22459	3	10.4284
																																										-5284.46	-777.431	110.991	4.95533	4.66657	4.21086	3	23.8852
																																										-5298.99	-778.54	107.019	6.29839	7.41472	5.60216	3	145.686
																																										-4324.82	1693.57	108.363	7.23738	4.95421	9.68917	4	48.2036
																																										-4319.88	1676.86	121.253	6.83736	5.51629	8.74362	4	69.223
																																										-4306.02	1684.22	114.074	3.42218	7.455	4.3865	4	62.5734
																																										-4322.13	1287.65	116.553	4.67739	7.15913	4.95659	7	66.1422
																																										-4317.77	1296.12	103.225	2.17996	6.93809	4.32063	7	47.2175
																																										-4309.91	1284.94	112.434	3.3858	6.88194	4.30033	7	66.6403
																																										-2406.37	882.465	118.06	5.9519	4.93247	7.33554	9	57.1925
																																										-2423.71	886.818	117.352	3.96907	5.29329	5.44772	9	58.1719
																																										-2411.98	896.277	110.236	6.24653	6.03156	5.07411	9	64.6356
																																										-3926.26	-380.63	108.727	9.06449	3.22156	3.47934	10	58.0196
																																										-3922.87	-369.011	115.039	3.97579	2.86239	6.66854	10	72.9305
																																										-3939.35	-370.203	115.977	5.36918	5.02399	6.11123	10	49.0499
																																										-1126.1	795.143	135.189	5.66103	6.92199	5.98385	11	90.0836
																																										-1119.35	781.68	140.739	6.98979	5.54288	6.43329	11	47.0206
																																										-1139.64	785.999	130.079	5.35601	9.69548	7.18545	11	42.8958
																																										-1796.66	-802.044	105.392	3.42147	5.0174	4.51674	12	39.2092
																																										-1809.63	-785.729	115.421	4.33336	3.18884	5.20386	12	43.9546
																																										-1805.34	-788.958	101.889	5.24649	4.74327	3.33446	12	96.8362
																																										-3938	315.669	119.734	4.95726	6.94332	6.44716	13	119.646
																																										-3945.93	329.723	107.453	7.90916	6.74484	6.83763	13	21.5594
																																										-3926.47	315.942	122.348	3.96603	6.39313	8.25483	13	38.795
																																										-1629.89	-544.485	119.305	7.00179	8.04811	6.21	14	33.871
																																										-1642.26	-523.555	113.575	7.56592	7.48871	7.23617	14	75.7315
																																										-1636.72	-528.137	100.685	7.90285	7.14043	6.25292	14	70.3975
																																										-3066.18	25.8505	107.353	7.09357	8.68207	9.32793	15	118.124
																																										-3051.5	10.3332	121.48	6.48357	6.48416	6.2726	15	23.8659
																																										-3080.93	20.1272	101.438	6.31601	9.61606	7.63439	15	38.0097
[truncated: 28 more columns]
