# Supplementary material for: The molecular basis of force selectivity by PIEZO2
Source: Nature. 2026 Mar 4;653(8113):297–305. doi: 10.1038/s41586-026-10182-7 (PMC13149025; doi:10.1038/s41586-026-10182-7)
Supplement: Supplementary file 5 — Source Data Fig. 2 [file 41586_2026_10182_MOESM5_ESM.xlsx]

## Sheet: Figure Data
Fig. 2b - Interblade distances				Fig. 2c - Induced current density				Fig. 2e - Interblade distances				Fig. 2f - Induced current density				Fig. 2i - diffusion coefficients
PIEZO2 TCO*K 105 Isotonic	PIEZO2 TCO*K 105 Isotonic	PIEZO2 TCO*K 105 Hypotonic		Control	Piezo2 +CytoD	Piezo2		PIEZO2 TCO*K 105 Isotonic	PIEZO2 Δ IDR5 TCO*K 105 Isotonic	PIEZO2 Δ IDR5 TCO*K 105 Hypotonic		Control	Piezo2	Piezo2 Δ IDR5		5 - 50 ms				50 - 350 ms
30.459	16.315	32.695		2.619	48.07	-0.596		30.459	13.6167	29.8899		2.619	1.16959	31.7706		PIEZO1	PIEZO2	PIEZO2 ΔIDR5		PIEZO1	PIEZO2	mPIEZO2 ΔIDR5
22.597	17.1966	37.9803		0.083	6.248	0.154		22.597	23.8536	36.7371		0.083	2.61713	6.41141		0.00522432	0.00403759	0.0779239		0.0306319	0.00379933	0.161616
23.6635	21.0411	35.3198		0.786	48.24	-1.048		23.6635	14.9085	40.4884		0.786	0.761698	9.19596		0.00387819	0.0140248	0.0335971		0.0176802	0.000506295	0.0299221
19.0261	43.3829	40.8761		-1.165	68.275	-1.18		19.0261	14.825	38.9511		-1.165	0.152207	27.0782		0.0204996	0.00247204	0.0720854		0.0181956	0.028789	0.0905665
19.3244	17.7642	37.0669		-0.655	61.459	-0.493		19.3244	19.0679	16.6765		-0.655	1.7907			0.0152708	0.0168863	0.0695317		0.0378796	0.0124596	0.0753821
16.5078	20.473	22.967				-2.739		16.5078	37.7076	48.9939			-1.24199			0.0413487	0.00139792	0.0210013		0.00453387	0.0345217	0.040176
26.155	24.9837	47.753				0.443		26.155	13.9709	32.8434			0.110438			0.00904364	0.00628599	0.0221278		0.0268471	0.0112084	0.0158598
20.7551	19.4167	21.8418						20.7551	14.1696	39.3399			7.46728			0.0297677	0.0139617	0.05651		0.11442	0.0396833	0.150737
20.6563	18.5982	23.367						20.6563	14.5921	35.6949			2.94247			0.0158975	0.00680946	0.0366498		0.0127094	0.0393937	0.0308497
15.7377	41.0374	38.8132						15.7377	17.2847	39.3627			-2.73387			0.00522667	0.0252931	0.0437734		0.0484733	0.0166161	0.00557043
16.5139	18.8442	52.8525						16.5139	17.8865	49.8648						0.016617	0.00709459	0.051084		0.0126189	0.00536145	0.057356
19.7949	14.4375	39.2325						19.7949	15.1253	37.1778						0.0188782	0.0337738	0.00786694		0.0250891	0.0104258	0.309793
32.5399	16.9953	12.6064						32.5399	16.2435	41.1975						0.0218839	0.0155058	0.0299675		0.0402243	0.00635856	0.0387805
20.2285	17.7178	15.231						20.2285	16.8662	17.5439						0.00619752	0.0122483	0.0209112		0.00241814	0.00916653	0.0773961
15.3448	15.0347	38.2575						15.3448	21.0245	44.4837						0.0233057	0.011454	0.0545045		0.0872325	0.0184996	0.023043
17.133	32.8565	25.2219						17.133	16.8903	32.5883						0.0686697	0.0125006	0.0352898		0.0879236	0.0225427	0.015378
16.144	20.5454	29.454						16.144	16.086	26.2762						0.0209649	0.0114135	0.0658379		0.0630496	0.05273	0.00919856
18.8325	18.6914	14.9426						18.8325	21.3072	32.2071						0.00388077	0.00654443	0.0365816		0.0220052	0.00915624	0.0326062
17.9238	16.0801	16.0511						17.9238	12.9149	43.4742						0.00862807	0.0144189	0.0271212		0.00450359	0.023329	0.0160275
20.0771	18.8802	16.0317						20.0771	15.0228	41.1525						0.0247884	0.0148571	0.03114		0.0120969	0.0359465	0.00663075
21.8152	18.4164	29.249						21.8152	18.9739	13.3416						0.0314344	0.0153726	0.0574233		0.0219116	0.00360838	0.0979161
26.4761	14.853	20.7034						26.4761	17.9634							0.0623917	0.0115415	0.0183912		0.00249886	0.00870868	0.087041
22.7148	17.2334	14.6549						22.7148	20.0649							0.0586063	0.0121378	0.0655456		0.0568133	0.00828015	0.0209855
23.5199	17.2525	27.2991						23.5199	16.0904							0.00201271	0.0460379	0.0154769		0.136771	0.0133317	0.0100288
22.8087	22.4161							22.8087	29.3825							0.0258384	0.0280048	0.0492349		0.00312422	0.0118516	0.269669
23.0224	17.5348							23.0224	13.2594							0.0385772	0.0142386	0.0296269		0.0243305	0.00312734	0.0474533
19.8609	19.8249							19.8609	21.128							0.0469898	0.0103441	0.0552319		0.0307765	0.00279315	0.0163926
24.1141	18.6367							24.1141	15.8152							0.0545337	0.00770792	0.0186044		0.0313172	0.0220757	0.00827342
23.834	18.9149							23.834	15.6011							0.0267207	0.00895697	0.0266702		0.0139439	0.0140648	0.148997
20.8629	18.7109							20.8629	18.193							0.169175	0.00296169	0.0139235		0.0027933	0.012015	0.102727
17.9474	19.0862							17.9474								0.0100557	0.00617865	0.0778884		-0.021217	0.02789	0.141729
22.0067	21.0636							22.0067								0.0120717	0.00980446	0.0100374		0.027285	0.00364563	0.0460332
27.6927	23.5568							27.6927								0.00806176	0.00940378	0.0684293		0.00157237	0.00153486	0.0183766
18.3497	15.0858							18.3497								0.0102396	0.010487	0.0147245		0.0136164	0.00516212	0.0754482
17.0753	22.8719							17.0753								0.0260351	0.0160501	0.0544491		0.00541366	0.00772242	0.0207018
18.1283	18.0249							18.1283								0.0112986	0.0123847	-0.0182636		0.160135	0.0033514	0.0271718
17.764	39.9778							17.764								0.0216438	0.00134662	0.0354484		0.0717305	0.00299113	0.0171654
20.9051	17.8901							20.9051								0.0669375	0.014939	0.0102856		0.241255	0.0455161
19.0262	16.6888							19.0262								0.209741	0.0135126	0.0594684		0.187645	0.0178807
25.681	18.4104							25.681								0.0164403	0.00973085	0.0319243		0.059477	0.0107875
22.757	38.1436							22.757								0.0393462	0.00601849	0.0743203		0.0476899	0.0340626
23.8893	15.3797							23.8893								0.00249811	0.0100938	0.0227344		0.0124851	0.0252696
21.8315	17.411							21.8315								0.0513626	0.011675	0.00884015		0.00137145	0.00950972
21.4204	18.045							21.4204								0.00496751	0.0156749	0.00124692		0.0783467	0.0400792
18.3624	17.3488							18.3624								0.0131331	0.0126336	0.0277469		0.0147077	0.00491651
21.4794	15.8932							21.4794								0.0243933	0.00786804	0.0232072		0.0068985	0.0204315
23.2369	16.5728							23.2369								0.00993541	0.00850401	0.00939351		0.0585331	0.0172709
20.9786	16.0891							20.9786								0.0519577	0.0102877	0.0678391		0.0574065	0.00860175
19.8546	13.5939							19.8546								0.0332386	0.0101412	0.0327996		0.00946943	0.00840388
20.7526	14.965							20.7526								0.0211403	0.00899753	0.103026		0.0921401	0.0154741
18.8195	13.5627							18.8195								0.0252364	0.0156852	0.0611697		0.00781208	0.00561154
23.7886								23.7886								0.0141759	0.00621231	0.0057314		0.0840526	0.0263858
18.661								18.661								0.0412103	0.02377	0.018945		0.00789763	0.00679745
25.5278								25.5278								0.00277603	0.0116665	0.071161		0.0120275	-0.0257189
17.1262								17.1262								0.018414	0.00237693	0.0616307		0.0263645	0.00601275
24.2561								24.2561								0.0336057	0.0169391	0.0182143		0.0192322	0.0140276
19.5969								19.5969								0.030392	0.0173846	0.0544775			0.0240695
23.8496								23.8496								0.0758554	0.00934356	0.0939124			0.00930678
21.4513								21.4513								0.0528847	0.0170888	0.0261412			0.000254722
17.799								17.799								0.00464255	0.014309	0.018019			0.00915492
20.9973								20.9973								0.0406246	0.0109936	0.067713			0.0307106
21.7096								21.7096								0.0193887	0.0128421	0.0210371			0.0094754
22.2356								22.2356								0.0210577	0.0142308	0.0175538
18.788								18.788								0.00437877	0.00802387	0.0135768
21.3278								21.3278								0.00587679	0.0158353	0.02583
21.8006								21.8006								0.0184238	0.016404	0.0792593
34.6771								34.6771								0.00518744	0.00916284
21.5756								21.5756								0.00186444	0.0128113
15.3986								15.3986								0.105801	0.0145432
20.2829								20.2829								0.0243914	0.0114809
32.0205								32.0205								0.033544	0.00711472
18.9587								18.9587								0.0329874	0.00474434
19.7861								19.7861								0.0429586	0.0121155
18.9168								18.9168								0.0420204	0.00415081
18.8598								18.8598								0.0881561	0.00750366
17.6034								17.6034								0.0667832	0.00512319
35.3959								35.3959								0.0906991	0.0206076
20.4603								20.4603								0.00491951	0.00851802
18.2992								18.2992								0.00695277	0.0088155
22.0342								22.0342								0.0268061	0.011123
24.0549								24.0549								0.0377988	0.0101998
16.7672								16.7672								0.0539188	0.00142273
17.0344								17.0344								0.0311098	0.0189417
25.5854								25.5854								0.0713011	0.010881
22.479								22.479								0.0241475	0.00706967
23.7468								23.7468								0.0449372	0.00146829
19.3562								19.3562								0.0213142	0.0104299
21.8984								21.8984								0.0197089	0.0133963
19.5576								19.5576								0.0163232
18.6117								18.6117								0.00798335
25.8925								25.8925								0.101621
19.238								19.238								0.0247089
26.015								26.015								0.02076
18.9228								18.9228								0.00676928
23.5835								23.5835								0.0181621
21.951								21.951								0.0447256
22.2285								22.2285								0.0105741
17.8216								17.8216								0.0329428
14.2551								14.2551								0.00821327
18.8847								18.8847								0.0081921
20.0502								20.0502								0.0274776
20.8829								20.8829								0.0506868
																0.047686
																0.0714587
																0.0178994

## Sheet: Raw MINFLUX output
PIEZO2 TCO*K 105 - Isotonic														PIEZO2 TCO*K 105 - Cytochalasin D - Isotonic														PIEZO2 TCO*K 105 - Cytochalasin D - Hypotonic														PIEZO2 TCO*K 105 - IDR5 Delete - Isotonic
Cell #1														Cell #1														Cell #1														Cell #1
x	y	z	stdev x	stdev y	stdev z	DBSCAN ID	Inter-blade angle	Inter-blade distance	Average inter-blade distance					x	y	z	stdev x	stdev y	stdev z	DBSCAN ID	Inter-blade angle	Inter-blade distance	Average inter-blade distance					x	y	z	stdev x	stdev y	stdev z	DBSCAN ID	Inter-blade angle	Inter-blade distance	Average inter-blade distance					x	y	z	stdev x	stdev y	stdev z	DBSCAN ID	Inter-blade angle
-6262.89	1353.23	-46.8473	5.83782	5.88328	4.48638	2	155.284	28.5907	30.459		Mean	20.5315		6039.77	-6771.21	-70.8412	4.47901	6.23019	3.99385	1	51.217	18.2624	16.315		Mean	20.0735		623.113	-2548.62	69.0156	5.02657	5.26419	4.71522	2	19.2048	43.0396	32.695		Mean	28.7695		7450.7	-1184.03	-30.9201	3.92103	6.79766	4.6769	1	52.9142
-6279.3	1346.87	-46.2922	3.54187	6.28781	3.65857	2	15.3412	17.6059	[]		Stdev	3.63735		6055.59	-6771.02	-69.9113	4.23408	8.25426	4.10868	1	72.7872	15.842	[]		Stdev	6.85226		582.275	-2553.14	65.9323	6.68802	5.1507	4.60381	2	88.1539	41.203	[]		Stdev	11.3245		7436.63	-1187.26	-32.2489	4.62553	6.48336	3.19672	1	60.4492
-6240.22	1367.47	-36.8099	9.18313	6.20141	6.76381	2	9.37437	45.1805	[]		Median	19.8912		6050.42	-6765.45	-57.1629	6.21251	7.38667	4.93384	1	55.9958	14.8407	[]		Median	18.045		581.421	-2539.56	63.3386	6.50127	3.51993	7.37347	2	72.6413	13.8425	[]		Median	28.274		7440.53	-1179.69	-22.8688	4.82536	5.79984	3.10636	1	66.6366
-3837.58	-3167.76	-41.6493	7.03737	7.78658	6.34906	3	57.1601	22.7743	22.597		95% CI	0.988625		3826.79	-5513.04	-77.7977	3.44321	5.54482	6.62085	4	92.1288	15.4062	17.1966		95% CI	1.8806		-161.603	-3376.25	63.2567	5.28144	6.65274	5.93254	3	16.6116	54.693	37.9803		95% CI	4.53066		6478.08	2304.08	-41.3334	5.12226	8.35755	7.6457	2	71.7829
-3857.41	-3166.02	-53.1424	5.6419	5.687	4.87465	3	60.872	22.9819	[]		Count	52		3839.82	-5515.91	-72.7544	6.93334	6.87936	4.56705	4	45.3415	14.2663	[]		Count	51		-145.21	-3342.09	68.3215	6.39699	6.63225	4.1198	3	132.153	38.2272	[]		Count	24		6483.28	2324.64	-27.314	5.96461	7.48806	3.96817	2	43.461
-3838.79	-3159.09	-62.6753	5.3503	6.48328	4.79604	3	61.9678	22.0349	[]		# of cells	4		3830.25	-5498.79	-82.5262	5.90923	5.23988	5.21927	4	42.5297	21.9173	[]		# of cells	3		-142.258	-3325.68	55.5185	5.64868	4.94911	4.62769	3	31.2355	21.0208	[]		# of cells	5		6461.3	2311.98	-36.4513	4.80281	8.64053	3.82826	2	64.7561
-4218.56	220.052	-36.1113	4.11326	5.99775	2.04476	4	21.3933	16.5165	23.6635					1518.01	-8018.45	-71.817	8.08006	6.51088	6.2073	5	156.68	15.6388	21.0411					-507.626	-3438.86	63.5196	7.32393	8.05165	6.16145	5	8.37931	41.4643	35.3198					3002.94	-1644.59	-29.1563	3.30545	5.00183	5.58305	4	78.4203
-4232.98	251.505	-36.8886	9.15768	9.07176	6.3655	4	18.5094	34.6125	[]					1514.22	-8003.8	-77.3737	5.07963	7.28401	6.81979	5	11.4032	16.1271	[]					-491.193	-3488.25	63.8441	4.21533	4.93538	4.2179	5	28.5431	52.0513	[]					2997.95	-1636.96	-24.2275	5.38535	3.96751	6.33068	4	67.0277
-4226.04	233.858	-30.989	8.18619	6.0329	6.18521	4	140.097	19.8615	[]					1526.3	-8030.83	-67.0604	7.08388	6.14572	4.83463	5	11.9168	31.3574	[]					-500.183	-3479.65	63.4991	4.71678	7.26233	4.74411	5	143.078	12.4439	[]					2989.06	-1643.84	-38.0844	7.32051	5.02863	2.47229	4	34.552
-3041.1	1513.83	-47.8611	8.64261	5.91798	8.32257	5	45.3419	20.563	19.0261					4439.21	-8007.88	-69.0339	8.02208	8.45842	6.59657	6	19.4553	52.0609	43.3829					4690.02	-2971.95	189.742	8.53891	4.08732	4.5451	6	29.0193	57.9321	40.8761					8306.61	2179.7	48.1464	5.83984	5.19281	5.70731	5	65.3964
-3050.83	1525.84	-62.502	3.99535	7.80183	4.27305	5	62.1098	21.294	[]					4473.9	-7960.23	-65.2314	7.94404	4.48828	4.38755	6	60.2422	59.0646	[]					4664.6	-2967.71	204.097	7.08478	6.83627	4.70066	6	126.863	29.5091	[]					8321.33	2183.31	41.8392	3.72527	4.0184	6.99253	5	44.8259
-3042.76	1533.82	-52.3595	8.16245	4.5732	8.2384	5	72.5483	15.2211	[]					4480.58	-7977.42	-60.5797	3.85167	7.29028	8.34867	6	100.303	19.0231	[]					4633.64	-2958.67	190.024	5.43967	7.22911	4.87101	6	24.1173	35.1871	[]					8312.41	2189.2	53.407	7.00399	4.9558	7.56534	5	69.7776
-3902.93	-760.461	-48.339	7.89537	8.85896	7.94629	7	102.328	13.9366	19.3244					5797.66	-7264.07	-69.0923	4.45926	4.11926	6.23502	8	55.3471	20.643	17.7642					3058.33	-2372.71	64.3449	6.95035	6.24896	3.90952	7	17.3274	47.6359	37.0669					517.641	3049.63	190.032	8.37862	8.01485	6.25686	6	29.646
-3885.05	-756.921	-51.2064	5.8873	7.25325	6.24701	7	32.3773	18.4474	[]					5807.53	-7255.51	-61.0308	5.16093	5.57269	4.18195	8	77.2862	15.3545	[]					3103.8	-2354.11	70.7904	6.77274	4.61339	3.54069	7	74.6413	49.5522	[]					532.193	3033.52	187.335	6.0935	5.49879	5.17032	6	84.4684
-3906.35	-768.783	-58.9812	8.28444	7.13804	6.83869	7	45.295	25.5891	[]					5803.62	-7244.98	-74.1818	4.69037	4.40312	5.783	8	47.3666	17.2952	[]					3102.64	-2364.71	79.8826	3.01395	6.17144	5.86682	7	88.0312	14.0124	[]					527.886	3033.05	176.547	4.16339	7.56109	4.07441	6	65.8856
-3694.36	859.07	-49.6173	8.82928	5.21122	5.60979	8	43.5584	17.8471	16.5078					-811.486	-7983.79	-80.0581	7.40706	6.75884	8.06697	9	66.2642	20.201	20.473					774.661	-3431.92	156.601	6.68351	6.77432	8.4419	11	35.202	28.8546	22.967					8083.87	-2145.37	121.539	6.86044	7.1875	5.3689	7	7.53211
-3695.38	871.706	-62.5841	6.83088	7.1825	6.12411	8	67.5657	18.1339	[]					-804.685	-7965.48	-78.7506	7.27779	5.71104	5.28844	9	57.9786	19.5726	[]					755.994	-3424.92	169.287	5.37962	3.30523	5.15326	11	90.0066	23.6312	[]					8120.04	-2129.91	93.2408	4.98325	4.14225	2.89203	7	130.558
-3687.25	875.209	-52.3404	6.27877	7.47972	6.45186	8	68.8759	13.5425	[]					-825.46	-7969.56	-83.2599	5.36143	6.70946	8.00861	9	55.7572	21.6455	[]					757.371	-3438.2	178.831	8.60556	5.21101	2.56407	11	54.7914	16.415	[]					8120.07	-2124.37	85.5531	5.07263	5.24024	2.51867	7	41.9102
-2470.54	1409.63	-38.8194	5.8769	5.40527	7.3204	13	88.5174	31.1586	26.155					3926.4	-8008.98	-72.5522	7.11791	6.46235	6.47526	10	23.3804	35.3119	24.9837					4821.74	-1007.23	180.134	4.23203	5.27868	6.42735	13	77.922	55.3475	47.753					1093.17	-2632.02	-32.0045	5.18166	3.63144	6.78461	8	70.6682
-2468.21	1403.95	-50.746	8.36392	8.20693	2.29065	13	65.9089	13.4127	[]					3945.06	-8020.59	-67.4061	6.30002	6.55556	3.6749	10	124.744	22.572	[]					4835.44	-1025.54	200.608	9.82384	4.16883	8.9509	13	70.0534	30.6901	[]					1100.75	-2640.16	-41.3057	4.29069	2.77639	2.68238	8	46.56
-2445.55	1395.15	-27.1327	4.50846	7.69518	5.73117	13	25.5737	33.8936	[]					3960.94	-8014.35	-67.5771	5.56625	6.00655	4.30613	10	31.8755	17.0672	[]					4856.91	-972.71	205.322	5.61418	4.61812	2.40794	13	32.0245	57.2216	[]					1086.06	-2640.23	-37.7391	5.97735	4.1296	7.60039	8	62.7718
														3578.29	-7971.13	-76.0974	4.32073	3.26798	5.83685	11	41.5007	23.87	19.4167					1757.75	-2629.92	183.526	6.51435	3.63472	4.2636	15	18.2246	32.0628	21.8418					6635.4	-1164.93	-34.7612	4.31916	3.58622	4.04297	9	139.681
Cell #2														3592.52	-7983.1	-75.4883	7.23567	5.02753	6.75713	11	86.936	18.6086	[]					1769.23	-2619.03	184.017	7.54175	4.77658	6.09717	15	145.319	15.8272	[]					6637.92	-1174.94	-32.894	5.10925	1.71214	6.07206	9	20.6513
x	y	z	stdev x	stdev y	stdev z	DBSCAN ID	Inter-blade angle	Inter-blade distance	Average inter-blade distance					3581.91	-7994.54	-73.1673	5.95667	6.25127	4.55669	11	51.5633	15.7714	[]					1775.08	-2604.1	191.362	7.87156	5.37259	5.18926	15	16.4561	17.6353	[]					6631.46	-1155.14	-31.2622	5.45272	1.75995	5.32084	9	19.6675
-725.441	-418.473	-82.9412	6.04271	8.14864	4.5147	5	39.2947	22.093	18.0703					5696.63	-7614.85	-65.3451	3.52353	7.37265	6.84508	14	44.198	23.1576	18.5982					5232.95	-1734.75	209.683	3.39761	6.43929	4.45114	17	18.2621	17.0391	23.367					7761.02	-2219.08	23.3859	6.81729	6.75341	6.53901	10	47.266
-736.412	-404.624	-78.5071	4.17671	7.81871	4.73923	5	85.4279	18.2158	[]					5681.36	-7608.18	-63.2487	6.81261	5.28332	4.03637	14	87.4208	16.7955	[]					5203.06	-1746.83	197.351	6.30177	9.89139	5.57627	17	16.2157	34.5211	[]					7758.73	-2224.59	6.69374	6.02269	5.27773	4.62309	10	47.8863
-740.287	-404.754	-91.8573	5.59523	5.89882	4.28847	5	55.2774	13.9019	[]					5686.95	-7593.91	-67.2534	3.2331	4.92052	5.24948	14	48.3812	15.8416	[]					5220.49	-1744.37	203.171	4.95333	5.26037	3.39201	17	145.522	18.5409	[]					7750.57	-2223.08	16.7572	4.42382	6.52702	4.8153	10	84.8477
2007.55	-4641.7	-79.4404	5.05804	4.21459	5.48411	7	87.3269	15.3057	18.1283					-773.448	-5045.07	-89.1578	4.80716	7.60677	6.43279	15	81.7782	54.5187	41.0374																			6395.26	732.044	-43.5955	3.61558	3.81159	3.23552	11	56.2325
2004.99	-4656.69	-72.4414	7.93552	6.63518	5.3831	7	43.1288	16.741	[]					-760.827	-5039.08	-86.8633	5.11008	7.06613	4.4455	15	83.1473	14.159	[]					Cell #2														6413.82	728.197	-39.4588	2.79724	4.67709	3.16303	11	52.518
1993.96	-4637.32	-73.909	5.22995	5.92566	6.13943	7	49.5444	22.3382	[]					-790.628	-4993.67	-83.2519	5.46882	5.6323	3.5509	15	15.0744	54.4346	[]					x	y	z	stdev x	stdev y	stdev z	DBSCAN ID	Inter-blade angle	Inter-blade distance	Average inter-blade distance					6400.25	718.78	-36.7677	2.3162	7.37131	5.06487	11	71.2495
4688.66	-7340.17	-69.781	4.75675	3.95855	4.1403	9	52.919	18.7454	17.764					3755.01	-5773.08	-72.4489	5.58599	7.08639	4.68927	16	40.0959	17.0297	18.8442					-1775.19	-5203.44	36.0735	7.72245	7.84859	4.94165	1	17.7388	46.6198	38.8132					8294.68	2345.57	100.606	6.8455	6.99636	7.30054	12	98.2918
4702.79	-7328.36	-69.3191	5.89207	7.92216	5.79583	9	63.0016	18.423	[]					3764.76	-5751.19	-73.338	4.21145	3.93705	4.79683	16	45.8563	23.9834	[]					-1723.74	-5191.32	41.1702	4.08505	4.72546	6.23646	1	58.5891	53.1098	[]					8287.18	2336.48	106.149	5.46191	6.80971	9.12396	12	48.1821
4692.7	-7326.3	-81.724	3.88128	3.75976	4.68053	9	64.0793	16.1235	[]					3751.24	-5757.36	-77.8081	4.85167	4.02474	6.65702	16	94.0478	15.5194	[]					-1734.56	-5180.65	34.2326	3.9457	5.24103	5.73737	1	103.672	16.71	[]					8309.99	2337.39	101.867	4.04369	5.8128	4.75669	12	33.526
2111.1	-2285.56	-70.4863	5.66721	6.45689	5.69323	10	22.0607	26.4205	19.0262					5601.62	-5982.15	-77.9948	4.27886	4.34609	3.62326	17	55.4304	13.3229	14.4375					-3224.9	-4858.73	35.329	7.32092	5.35603	4.64805	2	50.7536	51.279	52.8525
2126.31	-2296.93	-64.4025	4.33735	4.62192	5.23389	10	115.546	19.9448	[]					5609.73	-5991.91	-67.8844	3.35618	7.98359	4.19336	17	50.8612	16.2278	[]					-3281.31	-4867.5	51.5942	7.10138	5.78225	3.612	2	55.9301	59.3642	[]					Cell #2
2127.39	-2306.33	-69.4259	5.45686	1.61426	5.06218	10	42.3938	10.7134	[]					5597.33	-5993.93	-73.5044	3.32005	4.27992	5.33801	17	73.7083	13.7618	[]					-3252.36	-4902.04	35.325	8.39771	7.56635	5.51494	2	73.3162	47.9144	[]					x	y	z	stdev x	stdev y	stdev z	DBSCAN ID	Inter-blade angle
4657.19	-5319.33	-96.422	6.03201	5.83267	4.90683	15	57.5598	25.4022	21.8217					5254.33	-7120.75	-62.2251	7.54303	6.24097	6.55581	19	55.3022	18.3156	16.9953					-3077.32	-5634.86	60.9506	6.68626	4.99203	6.10768	3	7.44541	57.8428	39.2325					-5433.4	-8523.98	-21.7045	4.30537	6.23704	6.67736	1	86.2193
4640.18	-5313.17	-98.3345	5.68067	5.79633	4.81461	15	78.236	18.1933	[]					5261.12	-7134.89	-66.8613	5.61282	5.68034	6.66195	19	68.6372	16.358	[]					-3070.05	-5591.74	41.0679	6.15661	4.52452	5.26332	3	141.32	48.0362	[]					-5438.76	-8519.19	-30.897	4.87179	5.4221	3.89544	1	54.0628
4636.98	-5334.72	-96.4266	4.26446	6.5604	6.89165	15	44.2042	21.8694	[]					5245.11	-7136.46	-64.1332	5.28934	4.92253	6.64157	19	56.0606	16.3123	[]					-3068.39	-5580.36	43.7682	6.16739	2.40593	5.17281	3	31.2346	11.8184	[]					-5421.19	-8525.75	-30.1222	5.58626	6.0611	3.87498	1	39.7179
2095.3	-1147.89	-76.3076	5.04058	6.69428	6.52247	16	105.328	15.5067	22.3132					-1343	-7252.29	-76.189	5.60797	7.37808	5.65079	20	49.3145	23.0702	17.7178					-2872.97	-2970.38	69.1485	4.6319	5.35599	3.52096	4	54.3524	15.5374	12.6064					-12238.6	-12360.8	-82.0013	7.04642	5.59958	4.35813	2	55.1078
2087.06	-1164.87	-65.7118	7.2648	7.20343	5.78055	16	30.056	21.6438	[]					-1353.27	-7254.66	-83.3757	6.47116	8.37068	3.7603	20	96.9301	12.7556	[]					-2882.04	-2969.92	66.0779	2.07472	4.62375	4.1942	4	86.1623	9.59008	[]					-12245.1	-12359.7	-67.6557	6.11486	4.78495	5.42394	2	69.1023
2084.46	-1143.81	-86.6214	4.98543	5.99939	6.07908	16	44.6159	29.7892	[]					-1357.15	-7238.41	-88.0015	5.66061	5.37924	5.50818	20	33.7553	17.3277	[]					-2878.18	-2961.04	57.8795	2.98008	4.44732	3.44172	4	39.4852	12.6916	[]					-12233	-12369.3	-67.8611	3.80879	5.19595	6.8385	2	55.7899
-801.738	-653.557	-105.988	6.20507	8.15087	7.19305	17	71.0828	18.3043	18.8195					467.963	-5849.88	-83.3935	5.32679	3.45004	4.78345	21	51.8746	18.2835	15.0347																			-4510.92	-8264.87	129.337	5.82147	6.11345	5.76084	3	44.5765
-816.097	-658.993	-97.8821	5.55416	7.74123	6.45272	17	56.6744	17.3621	[]					463.151	-5861.41	-80.791	5.82402	4.03443	3.14072	21	85.2844	12.7616	[]					Cell #3														-4520.87	-8253.77	142.118	4.04866	5.96234	3.30792	3	57.8512
-815.632	-642.589	-110.65	5.92139	7.07107	5.89984	17	52.2428	20.792	[]					475.147	-5863.71	-73.8295	1.77836	6.60286	4.46654	21	42.841	14.059	[]					x	y	z	stdev x	stdev y	stdev z	DBSCAN ID	Inter-blade angle	Inter-blade distance	Average inter-blade distance					-4516.33	-8266.68	145.262	6.40861	5.12025	2.72601	3	77.5723
5150.84	-5952.27	-70.2226	5.99098	6.36007	3.85001	18	34.3232	26.7632	23.7886					3640.34	-5195.92	-64.0025	5.31177	4.83997	6.15419	22	25.671	45.6941	32.8565					-7400.18	-1570.42	-60.1037	3.75168	6.16881	2.03686	1	42.7989	17.4897	15.231					-5748.71	-5838.85	-56.1891	5.01728	4.26454	5.20721	4	58.4617
5158.95	-5976.66	-57.896	5.92916	7.87704	5.40903	18	67.207	28.5105	[]					3666.23	-5193.68	-79.6566	6.56432	8.22331	6.46837	22	118.414	30.3424	[]					-7384.38	-1570.67	-61.3606	3.89671	3.39055	3.29187	1	77.0359	15.846	[]					-5743.84	-5830.8	-69.7183	5.59916	5.26771	4.7888	4	80.8376
5144.12	-5977.44	-64.1066	4.15162	4.93902	5.30834	18	78.4698	16.0921	[]					3683.52	-5207	-74.0391	6.32407	7.93962	5.28009	22	35.9152	22.533	[]					-7387.39	-1558.76	-62.6734	5.62877	3.23511	5.29682	1	60.1652	12.3574	[]					-5732.03	-5848.71	-71.9996	5.3061	4.86452	5.66071	4	40.7007
-2171.42	-1323.36	-73.8967	6.98081	5.17917	7.23041	20	35.9754	29.628	26.669					5843.02	-7902.68	-51.4158	7.41895	6.96774	4.94251	23	111.3	18.2555	20.5454					-4845.06	-531.256	-54.5223	5.55387	6.01364	5.44016	2	11.1572	55.9199	38.2575					-5342.95	-9817.61	147.089	3.87019	3.31822	2.43066	6	29.753
-2200.97	-1313.2	-69.6753	3.87394	6.01725	3.27979	20	66.2746	31.5307	[]					5840.92	-7917.26	-47.0816	6.97671	3.74222	4.34556	23	37.3972	15.356	[]					-4887.95	-532.397	-51.7936	7.68509	6.7184	7.2552	2	137.619	42.9918	[]					-5343.2	-9827.51	153.475	5.50419	2.28597	5.8027	6	125.77
-2198.39	-1331.11	-64.3938	6.59321	8.20511	4.37109	20	77.75	18.8483	[]					5830.35	-7896.94	-63.2345	6.49628	6.35309	3.29888	23	31.3023	28.0247	[]					-4899.93	-541.962	-55.8649	5.65884	6.21104	8.91923	2	31.2239	15.8608	[]					-5335.34	-9839.87	152.88	4.91118	3.942	4.01159	6	24.477
-2212.58	-941.897	-74.4914	6.83709	7.97623	6.17812	22	48.3516	20.482	21.8762					5825.09	-6906.49	-61.8143	4.93592	3.57095	5.61438	25	86.6796	17.5128	18.6914					-2996.29	-790.006	-46.6308	8.37286	8.44898	7.14213	5	102.735	19.8372	25.2219					-12035.9	-5592.33	27.404	2.3449	6.1311	5.15504	7	31.9293
-2237.26	-944.344	-81.1057	7.30876	7.82124	7.18275	22	51.7615	25.6639	[]					5840.6	-6908.34	-63.7823	4.2258	5.56162	5.40041	25	50.0485	15.7381	[]					-3016.2	-779.616	-48.4311	6.21524	6.64516	6.60607	5	35.6453	22.524	[]					-12049.2	-5584.63	27.0233	4.99871	3.96134	5.08244	7	102.638
-2221.56	-951.244	-90.3524	6.68922	7.57716	6.77677	22	79.8869	19.4827	[]					5827.19	-6890.56	-68.7946	7.33994	4.38789	7.12549	25	43.2719	22.8234	[]					-2984.63	-776.254	-38.366	7.7474	7.01516	6.18149	5	41.6197	33.3043	[]					-12046.4	-5574.26	31.5342	4.69944	3.95333	5.40354	7	45.433
-961.885	-3053.71	-93.1217	7.9402	8.40722	6.6739	23	88.6131	18.1188	18.788					4102.87	-6232.77	-62.5176	4.69185	3.45829	4.94504	29	54.0318	14.6161	16.0801					-6619.23	-1459.41	-56.2053	6.79388	6.80072	4.98856	7	13.8415	35.2513	29.454					-8841.39	-5792.18	-16.557	5.79901	4.42606	4.89486	8	11.7256
-968.29	-3058.8	-105.442	6.86787	4.05485	4.76737	23	50.4477	14.789	[]					4094.54	-6218.03	-69.6455	4.73539	6.68986	5.15575	29	50.5126	18.3728	[]					-6645.72	-1491.71	-53.9061	5.24881	3.09695	4.65306	7	47.4783	41.8345	[]					-8845.57	-5779.94	-5.19593	6.60172	4.10656	7.1142	8	154.768
-968.512	-3037.16	-96.3822	8.26546	5.91613	7.71886	23	40.9392	23.4563	[]					4109.34	-6221.71	-69.5514	4.18411	4.76431	2.56489	29	75.4555	15.2514	[]					-6647.07	-1481.02	-57.2358	6.03123	4.96832	4.93124	7	118.68	11.2764	[]					-8845.71	-5766.45	1.4155	7.13193	3.9941	5.4944	8	13.5062
3078.28	-1666.47	-85.0177	6.48817	4.46088	4.96913	24	36.7984	25.5853	20.2367					206.123	-7886.58	-69.5721	6.0871	7.54654	6.01751	30	40.3077	17.5145	18.8802					-1501.5	-1902.91	-42.3269	4.80946	4.02017	5.40061	10	59.0286	15.9233	14.9426					-8870.45	-10232.4	-66.7623	2.90019	4.85663	5.01629	10	66.6912
3092.7	-1654.85	-78.116	4.2056	5.91854	5.65366	24	92.327	19.7547	[]					193.805	-7868.59	-78.9108	4.7265	5.66489	3.5544	30	48.612	23.7223	[]					-1499.71	-1888.88	-43.0152	5.34397	3.41028	5.71433	10	66.7272	14.1585	[]					-8866.85	-10245	-67.7765	2.93054	2.16067	2.31767	10	51.39
3094.23	-1647.56	-91.5579	5.04584	6.35298	5.22161	24	50.8746	15.37	[]					189.511	-7882.04	-72.7582	3.80501	4.52398	4.52713	30	91.0803	15.4038	[]					-1513.05	-1893.26	-47.5247	2.82348	3.75594	4.8692	10	54.2441	14.746	[]					-8859.6	-10234.9	-62.2775	3.81441	4.00175	6.02063	10	61.9188
830.743	-115.669	-97.8842	4.78641	6.18935	4.9384	28	128.849	14.5636	16.1535					5219.79	-7595.04	-69.2624	5.48808	8.20334	7.73122	33	120.488	13.7174	18.4164					-4662.73	1353.04	-58.2195	3.43478	3.22804	2.81512	12	61.5827	15.7973	16.0511					-6902.04	-11932.3	-64.2277	8.72467	3.86483	7.87437	11	52.1665
823.452	-121.027	-103.686	7.19239	6.32148	6.93029	28	29.3113	10.7485	[]					5209.09	-7583.43	-69.1903	5.27054	7.7128	8.03493	33	27.6576	15.7918	[]					-4651.97	1341.75	-54.2624	5.29451	3.96024	4.25155	12	57.8822	16.0906	[]					-6914.08	-11923.9	-67.4172	2.70958	3.892	5.27813	11	64.3941
843.651	-109.945	-101.447	4.61702	8.3583	5.34076	28	21.84	23.1485	[]					5232.97	-7592.59	-66.3584	3.88857	6.64189	7.5179	33	31.8545	25.7401	[]					-4667.96	1339.16	-52.7857	3.60682	4.26952	2.55773	12	60.535	16.2654	[]					-6903.31	-11916.8	-61.413	4.75539	3.19972	5.54366	11	63.4394
1440.95	-2223.49	-94.214	8.02183	5.2214	5.76531	29	35.541	24.1997	18.9168					4487.12	-4828.27	82.1396	4.62579	6.69687	4.7464	34	70.3305	12.9063	14.853																			-3251.64	-11219.6	97.0172	4.21824	5.9987	4.38771	12	103.377
1436.95	-2241.52	-95.0202	6.41577	8.3426	6.00937	29	94.5437	18.4916	[]					4492.23	-4814.16	85.6112	7.17574	4.83854	3.65131	34	47.0378	15.3997	[]					Cell #4														-3267.85	-11207.7	93.0408	6.36877	5.62512	3.87137	12	24.9678
1445.06	-2244.1	-106.211	4.77011	7.07985	4.40712	29	49.9153	14.059	[]					4496.83	-4828.93	90.6067	3.52717	5.81678	4.51355	34	62.6317	16.2529	[]					x	y	z	stdev x	stdev y	stdev z	DBSCAN ID	Inter-blade angle	Inter-blade distance	Average inter-blade distance					-3249.67	-11224.8	87.6764	5.60927	6.3663	2.67485	12	51.6557
-2649.17	-6951.01	-99.1264	6.09129	4.58444	5.84782	30	34.8587	24.4906	18.2992					4990.62	-6383.91	-76.2141	6.67496	5.86921	3.28843	36	72.8473	17.5703	17.2334					-5554.92	5593.86	85.6731	5.62726	7.58411	9.23646	1	49.4712	15.8891	16.0317					-3254.48	-11153	45.241	5.853	6.38612	7.62432	14	69.241
-2647.66	-6936.63	-92.7778	5.80708	6.21462	5.0434	30	107.304	15.7931	[]					4984.54	-6394.01	-66.9984	7.08702	7.57545	5.34886	36	60.3899	14.9646	[]					-5543.99	5580.42	80.2542	6.21223	3.59847	8.32275	1	61.4109	18.1522	[]					-3268.17	-11162.6	44.5142	5.28272	2.91917	3.86402	14	56.0052
-2633.68	-6935.1	-88.8001	3.55953	7.04464	5.45507	30	37.8376	14.6138	[]					5003.47	-6394.14	-69.9831	2.16181	6.37745	3.14924	36	46.7627	19.1653	[]					-5540.26	5593.96	79.5498	2.82364	3.54357	3.81007	1	69.1179	14.0538	[]					-3269.01	-11143.4	48.0505	4.41848	6.50605	6.3426	14	54.7537
4733.62	-3784.33	-72.0505	5.75343	4.99967	7.59223	31	57.0026	24.0652	22.9001					1605.17	-7347.2	-73.9973	5.74204	6.75974	6.2717	38	56.9271	19.541	17.2525					-5360.82	5300.77	94.44	4.28025	6.95306	2.38052	2	16.6262	43.3069	29.249					-10714.9	-5505.46	1.73607	6.10205	4.37859	4.82966	15	50.6588
4722.99	-3764.66	-69.179	7.61652	5.8045	5.70043	31	64.7148	22.5456	[]					1592.13	-7355.27	-75.2828	4.25971	6.79893	8.25761	38	74.0776	15.3926	[]					-5340.13	5293.1	100.52	5.31414	6.17253	6.6192	2	145.778	22.8943	[]					-10726.4	-5513.25	-5.4954	6.51136	6.01818	3.89528	15	90.4789
4709.8	-3782.38	-69.1873	4.07151	5.43502	6.67168	31	58.2826	22.0896	[]					1602.86	-7365.36	-67.1536	4.4752	3.42061	5.97633	38	48.9953	16.824	[]					-5325.44	5277.74	104.116	2.92333	4.77403	2.70816	2	17.5953	21.5458	[]					-10714.7	-5528.56	-8.10268	5.81608	5.666	4.43053	15	38.8623
3628.4	-4230.05	-50.9784	7.30015	7.00786	4.14219	33	45.6422	22.8572	19.9135					881.084	-7660.12	-70.7827	6.24978	8.18705	6.29384	40	37.0869	28.5419	22.4161					-4424.42	6412.85	106.756	3.93295	6.53147	4.91967	3	135.538	15.4157	20.7034
3644.49	-4219.07	-56.6441	4.33462	7.97875	6.30005	33	76.0057	20.2819	[]					884.371	-7676.4	-56.8285	5.35105	6.07451	4.49008	40	93.3682	21.6922	[]					-4410.93	6415.9	116.254	5.60495	7.50859	6.93974	3	21.0874	16.7807	[]					Cell #3
3647.33	-4234.08	-63.148	5.89754	3.74902	8.39654	33	58.352	16.6013	[]					897.392	-7682.96	-65.5964	7.79944	5.47795	6.73905	40	49.5449	17.0141	[]					-4437.27	6420.4	102.813	4.04785	6.05952	5.28879	3	23.375	29.9137	[]					x	y	z	stdev x	stdev y	stdev z	DBSCAN ID	Inter-blade angle
5052.61	-3196.81	-80.1285	7.36191	6.22422	7.72269	34	93.0669	20.9076	23.3196																																	6428.7	3643.69	58.1553	4.05999	5.76525	4.34042	1	25.5852
5036.36	-3200.24	-70.1544	5.19996	7.27463	5.75457	34	45.7027	19.3728	[]					Cell #2														Cell #5														6447.57	3633.47	51.7964	5.88027	2.60355	6.61875	1	36.4915
5064.12	-3210.74	-69.5979	5.80052	7.80944	4.27592	34	41.2304	29.6785	[]					x	y	z	stdev x	stdev y	stdev z	DBSCAN ID	Inter-blade angle	Inter-blade distance	Average inter-blade distance					x	y	z	stdev x	stdev y	stdev z	DBSCAN ID	Inter-blade angle	Inter-blade distance	Average inter-blade distance					6441.67	3642.52	50.6661	4.08688	4.22808	7.02896	1	117.923
3385.96	-5835.34	-79.9566	6.091	5.99453	6.16155	36	50.5549	22.0672	19.5576					-5114.06	-3848.94	-63.8466	7.78799	7.36045	4.99316	2	68.0454	18.8891	17.5348					-11800.8	-4054.38	139.601	6.37498	6.52214	2.19629	1	46.1358	15.5447	14.6549					8489.73	4505.45	30.9522	7.33853	5.49124	6.77926	2	81.8124
3399.66	-5829.29	-91.5023	3.62278	5.65554	4.05687	36	73.4503	18.9139	[]					-5111.49	-3841.47	-51.2773	5.26599	4.09162	2.23911	2	64.2777	14.8441	[]					-11795	-4039.6	139.195	4.27256	4.58195	4.95691	1	67.5445	15.869	[]					8488.3	4507.51	44.9758	7.83423	5.40796	2.51751	2	75.1767
3396.48	-5815.95	-80.3341	3.86803	5.33173	6.6069	36	55.9948	17.6916	[]					-5107.38	-3831.51	-66.7716	6.23785	6.56164	6.96507	2	47.6769	18.8711	[]					-11807.5	-4040.45	137.747	2.02338	3.36472	3.61283	1	66.3197	12.5511	[]					8518.5	4527.54	36.6222	5.50525	6.70419	7.91089	2	23.011
204.361	-2973.22	-95.0486	6.5661	7.12219	5.4679	37	40.8865	21.5615	19.9116					-4027.31	-3409.31	-65.6289	5.30627	6.50779	5.68998	5	49.2142	22.2869	19.8249					-9578.04	-7622.14	182.269	6.99891	8.76673	6.62237	2	141.118	21.0085	27.2991					8102.34	7777.5	85.3532	2.31048	3.28479	5.13652	5	48.3876
218.448	-2989.31	-87.5935	7.35746	3.08013	7.72528	37	65.8275	22.6478	[]					-4013.29	-3423.14	-64.292	6.69998	8.2964	5.74123	5	72.9495	19.7415	[]					-9597.74	-7618.52	176.348	4.85527	5.74464	4.39619	2	19.4004	20.8889	[]					8115.59	7778.68	81.7037	2.74369	1.10845	0.994429	5	68.5382
225.521	-2976.31	-92.3019	4.46048	3.74469	7.63307	37	73.286	15.5255	[]					-4028.56	-3431.26	-62.0006	6.4499	5.7109	7.92664	5	57.8363	17.4463	[]					-9565.46	-7634.1	194.105	8.22158	6.51341	4.75843	2	19.4813	39.9998	[]					8113.84	7768.75	87.0841	5.87172	3.69555	2.52112	5	63.0742
-5531.56	-1267.86	-89.1065	7.88103	6.45025	4.88611	38	31.3709	17.3989	22.0034					-6167.72	-3281.41	-51.034	3.86072	6.02768	3.24607	6	77.8693	16.4332	18.6367																			7368.96	5473.77	118.77	6.37434	8.17394	5.97452	7	57.3761
-5523.22	-1293.93	-75.5831	4.29421	4.86678	4.87027	38	29.877	30.5301	[]					-6155.46	-3282.97	-63.6417	6.28059	5.35996	4.2027	6	49.6871	17.6546	[]																			7379.98	5468	119.78	4.47717	6.45694	1.91265	7	94.4748
-5518.88	-1277.84	-82.6084	6.53769	5.8806	5.90043	38	118.752	18.0813	[]					-6177.12	-3280.45	-64.4788	8.3414	7.32632	5.04334	6	52.4436	21.8222	[]																			7374.72	5450.23	105.628	2.19252	3.61963	5.50754	7	28.1491
-3865.5	-2841.64	-86.7111	6.97992	8.04882	6.14707	40	28.5305	31.3458	25.8925					-5800.62	-3821.64	-58.4068	5.98386	7.4799	6.93983	7	73.8258	16.9588	18.9149																			3703.27	2888.6	37.5882	4.74873	6.48047	3.29935	8	70.6267
-3881.61	-2816.54	-95.4382	6.85505	5.5978	6.63664	40	76.7274	31.0773	[]					-5807.11	-3838.28	-53.1775	6.29549	5.81338	8.32622	7	49.6212	18.6096	[]																			3709.32	2894.07	45.8477	5.20933	3.7537	3.9481	8	70.8604
-3874.24	-2820.54	-108.182	5.52535	6.33408	4.83362	40	74.7421	15.2543	[]					-5817.52	-3820.39	-57.6699	4.44587	7.95075	5.36801	7	56.553	21.1765	[]																			3720.25	2883.3	36.425	3.80445	3.38203	2.70859	8	38.5129
2700.18	1005.49	-83.8891	2.23773	3.95278	7.14843	41	26.8383	32.7474	22.4033					-5341.61	-3094.48	-69.2189	7.32495	5.12834	6.11447	8	35.6293	25.5708	18.7109																			6221.63	4417.81	-19.9237	3.99409	6.23337	4.61889	10	41.983
2711.97	1010.95	-84.8348	5.13944	5.98964	4.17323	41	136.647	13.0264	[]					-5337.66	-3108.06	-67.6872	5.9492	5.70491	5.47112	8	113.91	14.2307	[]																			6234.73	4407.88	-29.853	1.43497	2.02066	2.68021	10	49.068
2726.04	1018.7	-99.0303	8.44242	5.8336	7.58668	41	16.5143	21.436	[]					-5321.49	-3110.01	-66.4448	4.33275	6.84188	4.9425	8	30.4611	16.3311	[]																			6236.46	4416.88	-21.068	4.49849	4.59788	3.40239	10	88.949
4502.86	153.743	-91.6733	7.86481	6.86196	7.4387	43	52.0201	25.1692	22.7007					-5200.7	-3779.39	-60.7582	6.76235	6.96675	6.75934	10	45.8788	16.8832	19.0862
4500.89	138.472	-107.191	4.38964	5.85321	3.49983	43	71.2179	21.8611	[]					-5200.97	-3802.24	-55.4068	4.62552	6.30188	7.08339	10	46.04	23.4752	[]																			Cell #4
4515.65	152.218	-113.296	4.29285	6.44689	5.83619	43	56.7619	21.072	[]					-5210.82	-3789.12	-51.3844	5.53338	5.58863	7.01561	10	88.0812	16.9001	[]																			x	y	z	stdev x	stdev y	stdev z	DBSCAN ID	Inter-blade angle
3881.66	-4421.31	-74.5998	6.28363	5.69181	7.4003	47	36.2017	27.3591	21.5421					-3238.98	-4192.45	-62.9684	7.96179	8.01233	6.53819	11	54.5714	20.9786	21.0636																			2650.69	6975	95.4846	7.07663	6.46154	5.03653	1	138.431
3865.19	-4434.41	-75.8432	6.83799	5.29706	6.84974	47	93.4869	21.081	[]					-3219.38	-4202.02	-57.7228	4.06305	6.75933	5.90678	11	58.6181	22.4339	[]																			2655.4	6961.71	94.778	8.63857	4.89681	4.87759	1	20.6736
3854.35	-4422.59	-73.667	6.81116	5.26137	7.35336	47	50.3114	16.1862	[]					-3236.21	-4212.39	-57.0568	7.93819	5.83251	4.51959	11	66.8105	19.7781	[]																			2638.44	6981.91	94.9443	5.8431	6.52121	4.54647	1	20.8959
-1770.5	-3804.91	-93.7282	6.83212	7.82244	7.60042	51	68.2987	17.4893	17.8216					-5624.13	-2397.25	-69.9991	7.13029	3.95427	4.40443	12	162.218	14.8939	23.5568
-1755.78	-3809.83	-100.056	7.06552	6.8999	8.34236	51	57.8255	16.7596	[]					-5616.12	-2416.18	-68.0995	6.21348	5.74886	4.51375	12	7.46046	20.643	[]
-1759.24	-3791.59	-95.0917	6.47417	6.14398	6.49809	51	53.8758	19.2159	[]					-5630.23	-2384.02	-66.8665	7.40797	2.10143	3.63873	12	10.3216	35.1336	[]
-723.611	43.0026	-89.4781	7.93205	7.71766	4.02299	53	56.8272	13.0123	14.2551					-2365.95	-3261.85	-59.8073	3.8991	4.51166	6.69094	16	65.2377	17.4269	15.0858
-710.416	45.1677	-97.9121	3.19564	7.28519	3.92176	53	53.2574	15.8092	[]					-2377.44	-3260.69	-57.5353	3.1609	7.33178	4.68065	16	72.5302	11.7726	[]
-716.116	33.1959	-93.5991	5.12511	3.65269	6.19022	53	69.9154	13.9437	[]					-2373.2	-3246.51	-63.755	4.47648	3.93604	6.85514	16	42.2321	16.0579	[]
435.35	-2399.76	-95.8939	8.49789	6.19176	4.74174	54	52.5267	18.7735	19.8709					-5164.49	-3295.76	-60.4784	6.95283	6.63285	6.74199	17	44.9427	23.1923	22.8719
447.816	-2415.9	-86.8429	5.48449	5.89272	5.297	54	54.0759	22.3155	[]					-5173.61	-3271.21	-63.2691	6.86156	7.95329	5.59357	17	59.1948	26.337	[]
433.146	-2418.29	-97.898	6.07474	4.47404	3.69727	54	73.3974	18.5236	[]					-5173.56	-3283.45	-77.9157	7.40954	6.53811	3.82762	17	75.8625	19.0864	[]
-1881.41	-1104.67	-75.5536	7.27884	5.32305	6.02526	58	108.493	16.4988	19.6992					-3790.22	-2231.74	-61.2353	4.44325	7.1966	3.97248	18	57.9115	17.3287	18.0249
-1878.19	-1092.17	-85.1975	7.62464	6.57462	6.42113	58	36.1869	16.1154	[]					-3808.18	-2235.83	-66.3585	3.84471	7.21074	3.5217	18	56.3473	19.1205	[]
-1868.49	-1114.93	-75.7697	6.9711	5.60689	5.39655	58	35.3197	26.4833	[]					-3799.35	-2221.62	-71.9287	3.16568	6.55403	5.67747	18	65.7411	17.6256	[]
-1670.47	707.841	-101.964	4.95837	3.9554	6.17107	59	62.8843	19.8969	17.4701
-1675.82	694.911	-101.702	4.37621	5.00283	7.35538	59	74.9635	13.9966	[]					Cell #3
-1690.27	706.441	-100.584	3.88501	7.54936	7.44593	59	42.1523	18.5169	[]					x	y	z	stdev x	stdev y	stdev z	DBSCAN ID	Inter-blade angle	Inter-blade distance	Average inter-blade distance
														2771.5	-4237.54	-67.6441	4.36099	4.45597	6.40423	1	107.547	49.7261	39.9778
Cell #3														2778.05	-4224.76	-67.1845	5.70709	5.9428	6.5871	1	58.1462	14.3728	[]
x	y	z	stdev x	stdev y	stdev z	DBSCAN ID	Inter-blade angle	Inter-blade distance	Average inter-blade distance					2735.85	-4237.67	-32.9754	5.5631	4.39009	2.58601	1	14.3065	55.8344	[]
179.055	-11177.1	-49.302	6.53725	7.13643	7.11791	2	63.9455	22.99	20.7551					6476.32	-4865.42	38.2376	6.72207	4.08779	2.24245	3	51.3231	21.4807	17.8901
166.802	-11186.8	-41.5664	4.28949	4.93468	3.94282	2	69.1544	17.4301	[]					6469.91	-4852.04	34.2027	5.79177	5.44547	5.60728	3	83.38	15.3712	[]
184.384	-11185.7	-28.6491	6.13943	7.37899	5.82742	2	46.9001	21.8452	[]					6480.55	-4845.67	45.564	1.81528	4.5548	4.02317	3	45.297	16.8184	[]
836.289	-3914.35	-26.2641	5.98952	2.93016	5.03128	3	15.3225	30.5143	20.6563					7512.46	-4798.98	94.0411	5.53991	1.83772	5.18143	4	43.1676	16.3528	16.6888
826.639	-3910.59	-37.7121	6.45411	4.39528	4.39777	3	150.1	15.438	[]					7524.44	-4812.64	102.226	4.66728	3.64768	5.13816	4	54.3093	19.931	[]
814.555	-3913.93	-47.6782	3.88215	5.68169	3.41399	3	14.5773	16.0167	[]					7522.33	-4799.9	107.047	5.59006	3.18189	4.99297	4	82.5231	13.7827	[]
1712.62	-8199.32	118.873	3.17928	5.41948	2.67448	4	75.1285	17.3542	15.7377					2236.42	-4756.67	-59.8959	5.62204	6.14539	5.85012	5	36.309	24.9868	18.4104
1705.03	-8193.49	112.145	5.8257	4.37639	2.66194	4	66.248	11.7021	[]					2248.08	-4760.95	-67.6196	3.14702	2.81307	3.54167	5	108.772	14.6193	[]
1721.91	-8186.89	111.088	2.82062	4.12877	5.65494	4	38.6235	18.1567	[]					2248.11	-4776.43	-69.7644	5.26871	3.84002	1.76859	5	34.9191	15.6251	[]
2382.69	-13820	-29.2129	8.02116	6.98886	5.01275	5	63.9356	16.0122	16.5139					7090.85	-4158.28	-75.7117	4.97323	3.2706	5.74493	6	8.65591	44.758	38.1436
2377.42	-13804.5	-30.0774	6.82466	3.4461	4.87907	5	56.8314	16.3261	[]					7094.75	-4199.97	-38.3154	1.4321	3.74409	4.86077	6	29.4044	56.1398	[]
2384.59	-13811.2	-15.9377	5.6033	6.01031	3.2679	5	59.2331	17.2033	[]					7089	-4188.58	-42.8193	3.50741	4.68412	5.41099	6	141.94	13.533	[]
														5559.24	-4304.32	-101.852	6.76225	4.52819	4.63729	7	38.3084	16.4057	15.3797
														5564.81	-4291.08	-113.088	4.42395	4.462	3.93052	7	62.9555	18.2345	[]
Cell #4														5555.6	-4289.02	-106.521	4.32875	6.09539	3.36388	7	78.7362	11.4989	[]
x	y	z	stdev x	stdev y	stdev z	DBSCAN ID	Inter-blade angle	Inter-blade distance	Average inter-blade distance					7091.03	-5378.11	-7.57796	4.24753	6.3371	5.62295	8	90.4117	17.5879	17.411
-1496.53	540.912	110.189	5.80576	7.79186	5.69003	2	91.3297	19.969	19.7949					7103	-5380.5	-3.70475	3.27789	3.55421	4.97781	8	53.35	12.8077	[]
-1485.37	545.42	118.257	5.70819	8.29743	5.40004	2	53.634	14.4937	[]					7086.14	-5394.36	-2.96666	4.87854	6.79062	2.62678	8	36.2383	21.8373	[]
-1502.58	559.72	107.285	2.74432	5.45033	5.09679	2	35.0363	24.9219	[]					7461.22	-4006.21	104.442	6.04327	6.41476	5.37039	10	51.6521	17.3372	18.045
-5331.39	-767.72	112.352	7.75956	8.70383	5.22459	3	10.4284	34.5674	32.5399					7466.97	-3986.91	102.299	6.05243	4.29907	4.92699	10	55.4398	20.2454	[]
-5284.46	-777.431	110.991	4.95533	4.66657	4.21086	3	23.8852	47.9431	[]					7452.4	-3993.05	97.3923	3.87669	4.90526	4.94502	10	72.908	16.5523	[]
-5298.99	-778.54	107.019	6.29839	7.41472	5.60216	3	145.686	15.1091	[]					7274.48	-4079.07	-59.2101	6.35933	6.32207	5.44878	11	80.9369	14.2429	17.3488
-4324.82	1693.57	108.363	7.23738	4.95421	9.68917	4	48.2036	21.7611	20.2285					7289.33	-4070.48	-61.713	4.1369	6.95886	3.85466	11	42.8414	17.3389	[]
-4319.88	1676.86	121.253	6.83736	5.51629	8.74362	4	69.223	21.6681	[]					7279.03	-4085.47	-71.0958	6.97806	4.52529	5.49589	11	56.2216	20.4645	[]
-4306.02	1684.22	114.074	3.42218	7.455	4.3865	4	62.5734	17.2564	[]					4866.07	-3163.52	-9.12564	5.09263	4.71771	5.15761	12	54.651	16.8567	15.8932
-4322.13	1287.65	116.553	4.67739	7.15913	4.95659	7	66.1422	13.1761	15.3448					4853.51	-3153.8	-7.95009	4.0005	5.94893	4.76872	12	65.6766	15.9277	[]
-4317.77	1296.12	103.225	2.17996	6.93809	4.32063	7	47.2175	16.3812	[]					4864.04	-3148.91	-17.2858	5.64101	3.87866	4.27641	12	59.6724	14.8952	[]
-4309.91	1284.94	112.434	3.3858	6.88194	4.30033	7	66.6403	16.4771	[]					7658.68	-4687.63	220.959	2.38457	2.45094	4.09572	13	103.158	15.8577	16.5728
-2406.37	882.465	118.06	5.9519	4.93247	7.33554	9	57.1925	16.8364	17.133					7666.55	-4686.35	212.55	3.65576	4.81208	6.71486	13	45.0046	11.5877	[]
-2423.71	886.818	117.352	3.96907	5.29329	5.44772	9	58.1719	17.8953	[]					7658.68	-4702.9	225.209	5.08928	5.23951	4.05234	13	31.8372	22.273	[]
-2411.98	896.277	110.236	6.24653	6.03156	5.07411	9	64.6356	16.6673	[]					2043.21	-3535.05	-164.452	5.38045	4.4056	3.82157	14	99.341	11.6601	16.0891
-3926.26	-380.63	108.727	9.06449	3.22156	3.47934	10	58.0196	18.2378	16.144					2034.53	-3522	-164.145	5.06079	4.69548	2.97058	14	33.6004	15.6735	[]
-3922.87	-369.011	115.039	3.97579	2.86239	6.66854	10	72.9305	13.6496	[]					2036.71	-3541.7	-157.414	5.6668	4.45136	6.02662	14	47.0586	20.9336	[]
-3939.35	-370.203	115.977	5.36918	5.02399	6.11123	10	49.0499	16.5445	[]					7998.74	-3569.71	-34.173	5.25161	3.9671	4.84347	15	49.5237	15.3673	13.5939
-1126.1	795.143	135.189	5.66103	6.92199	5.98385	11	90.0836	17.1167	18.8325					7996.44	-3572.87	-46.7286	4.5901	4.35106	2.15599	15	75.9468	13.1492	[]
-1119.35	781.68	140.739	6.98979	5.54288	6.43329	11	47.0206	16.0539	[]					7998.06	-3583.53	-40.8718	3.16159	2.26897	1.24067	15	54.5295	12.2651	[]
-1139.64	785.999	130.079	5.35601	9.69548	7.18545	11	42.8958	23.327	[]					6504.99	-3860.64	-58.0692	4.47656	4.18308	4.53898	16	113.289	13.897	14.965
-1796.66	-802.044	105.392	3.42147	5.0174	4.51674	12	39.2092	16.0878	17.9238					6498.52	-3853.46	-61.8801	4.40343	4.99221	5.92781	16	38.8311	10.3866	[]
-1809.63	-785.729	115.421	4.33336	3.18884	5.20386	12	43.9546	23.1258	[]					6518.46	-3858.59	-60.8318	5.15103	5.90577	5.97897	16	27.8799	20.6113	[]
-1805.34	-788.958	101.889	5.24649	4.74327	3.33446	12	96.8362	14.5578	[]					5347.79	-3984.79	-100.595	2.59441	2.72951	2.90346	18	65.1485	14.0941	13.5627
-3938	315.669	119.734	4.95726	6.94332	6.44716	13	119.646	11.8311	20.0771					5352.7	-3996.08	-101.603	3.06047	4.74138	2.02536	18	62.7292	12.3484	[]
-3945.93	329.723	107.453	7.90916	6.74484	6.83763	13	21.5594	20.2793	[]					5361.85	-3985.32	-99.7125	3.4916	2.96352	3.39726	18	52.1223	14.2458	[]
-3926.47	315.942	122.348	3.96603	6.39313	8.25483	13	38.795	28.1208	[]
-1629.89	-544.485	119.305	7.00179	8.04811	6.21	14	33.871	25.704	21.8152
-1642.26	-523.555	113.575	7.56592	7.48871	7.23617	14	75.7315	24.9823	[]
-1636.72	-528.137	100.685	7.90285	7.14043	6.25292	14	70.3975	14.7592	[]
-3066.18	25.8505	107.353	7.09357	8.68207	9.32793	15	118.124	16.8861	26.4761
-3051.5	10.3332	121.48	6.48357	6.48416	6.2726	15	23.8659	25.6133	[]
-3080.93	20.1272	101.438	6.31601	9.61606	7.63439	15	38.0097	36.929	[]
[truncated: 16 more columns]
