# Supplementary material for: The molecular basis of force selectivity by PIEZO2
Source: Nature. 2026 Mar 4;653(8113):297–305. doi: 10.1038/s41586-026-10182-7 (PMC13149025; doi:10.1038/s41586-026-10182-7)
Supplement: Supplementary file 6 — Source Data Fig. 3 [file 41586_2026_10182_MOESM6_ESM.xlsx]

## Sheet: Figure Data
Fig. 3b - emPAI ratios			Fig. 3c - Induced current density from siRNA screen								Fig. 3d - Induced current density					Fig. 3e - Interblade distances				Fig. 3h - Diffusion coefficients					Fig. 3i - Diffusion coefficients					Fig. 3j - poke evoked current density											Fig. 3k - Indentation threshold				Fig. 3l- unstimulated blade conformation
COR1C	4.4		Scrambled	VINC	MOES	CTNB1	FLNA	TAGL2	FLNB		Scrambled sgRNA		FLNB KO			PIEZO2 TCO*K 105 Isotonic	PIEZO2 TCO*K 105 Isotonic	PIEZO2 TCO*K 105 Hypotonic		PIEZO1	PIEZO2	PIEZO2 FLNB dsiRNA	PIEZO2 Scrambled dsiRNA		PIEZO1	PIEZO2	PIEZO2 FLNB dsiRNA	PIEZO2 Scrambled dsiRNA			Piezo2			Piezo2 Δ IDR5			Piezo2 FLNB KO				Piezo2	Piezo2 FLNB KO	Piezo2 Δ IDR5		PIEZO2 Cryo-EM Q105	WT	+CytoD	+LatA	Δ IDR5
MYH10	4.2		1.98	-1.132	0.5836	-1.544	0.6953	-0.6572	79.98		Control	Piezo2	Control	Piezo2		30.459	20.893	38.6291		0.00522432	0.00403759	0.0151788	0.0222745		0.0306319	0.00379933	0.00712073	0.00217043		Indentation (µm)	Mean	SEM	Count	Mean	SEM	Count	Mean	SEM	Count		3.5	3.5	6		18.041	30.459	16.315	16.4063	13.6167
CLH1	4		2.581	-0.6073	-0.768	-1.48	0.2537	-1.981	17.03		4.366	2.187	1.093	18.28		22.597	13.5093	42.6386		0.00387819	0.0140248	0.0220633	0.00399292		0.0176802	0.000506295	0.135634	0.00835244		0	0	0	26	0	0	7	0	0	20		4	3.5	7			22.597	17.1966	17.264	23.8536
VINC	3.3		-3.574	0.3856	1.936	-2.332	-3.136	-2.21	33.37		5.897	8.145	-0.4473	17.3		23.6635	14.4893	13.1187		0.0204996	0.00247204	0.021358	0.0260723		0.0181956	0.028789	0.0385082	0.0111589		0.5	0	0	26	0	0	7	0	0	20		2.5	4	5.5			23.6635	21.0411	15.8387	14.9085
TCPG	3.2		-0.1863	0.6587	-1.382	-1.295	0.6703	0.1062	36.15		1.175	0.6884	-0.04905	26.83		19.0261	40.4343	49.4001		0.0152708	0.0168863	0.0236679	0.00442857		0.0378796	0.0124596	-0.0166239	0.222453		1	0.153613	0.153613	26	0	0	7	0	0	20		2.5	2	6			19.0261	43.3829	37.1572	14.825
CALD1	2.8		-2.678	1.567	-2.62	-0.01517	0.829	-0.868	-0.9765		1.729	4.438	0.3312	55.26		19.3244	15.3092	38.5792		0.0413487	0.00139792	0.0274479	0.0221883		0.00453387	0.0345217	0.0343174	0.104313		1.5	1.32022	0.917655	26	0	0	7	0	0	20		5	3.5	7			19.3244	17.7642	14.7744	19.0679
MOES	2.7		-0.2399	0.03172	-2.403	-0.7818	-0.2306	-1.092	-0.357					10.94		16.5078	18.8143	54.0148		0.00904364	0.00628599	0.00792364	0.0022503		0.0268471	0.0112084	0.0438289	0.0015874		2	1.81216	1.27147	26	0	0	7	0.161153	0.0902795	20		3.5	4.5	5			16.5078	20.473	16.1181	37.7076
MYH9	2.6		-1.384	1.08	-0.1934	1.589	0.2169	-1.329	-0.3313					20.21		26.155	15.3537	27.6186		0.0297677	0.0139617	0.0174826	0.00196329		0.11442	0.0396833	0.0532394	0.0251693		2.5	3.70958	1.71833	26	0	0	7	0.615161	0.375761	20		4	11	5			26.155	24.9837	17.3772	13.9709
SPTB2	2.5		-0.262		-1.733	-0.528	0.2192	-0.3327	1.557					8.383		20.7551	16.1418	36.9867		0.0158975	0.00680946	0.0596072	0.0196605		0.0127094	0.0393937	0.0077379	0.00117222		3	11.3451	5.14092	26	0	0	7	1.1861	0.71432	20		4	7				20.7551	19.4167	17.7505	14.1696
CTNB1	2.3		0.7682		-0.6866	-0.1012	-0.1974	-0.8455	-0.1762					27.23		20.6563	17.5405	45.0894		0.00522667	0.0252931	0.0351219	0.0233634		0.0484733	0.0166161	0.000900107	0.00618		3.5	17.6418	8.3293	26	0	0	7	2.31957	1.14958	20		5.5	3				20.6563	18.5982	16.48	14.5921
FLNA	2.2		-2.973		-1.21	-1.476		1.403	0.1396							15.7377	13.7752	31.4604		0.016617	0.00709459	0.00779676	0.00536056		0.0126189	0.00536145	0.0142924	0.000340805		4	22.1906	7.74307	26	0	0	7	4.28481	1.7943	20		1.5	3.5				15.7377	41.0374	18.1066	17.2847
PHB2	2.2		-1.689		-0.8186			-1.986	-1.229							16.5139	16.8177	38.1651		0.0188782	0.0337738	0.0933669	0.129543		0.0250891	0.0104258	0.105057	0.0177141		4.5	24.9887	7.04415	25	0	0	7	8.36722	3.2646	20		5	5				16.5139	18.8442	18.2421	17.8865
TAGL2	2.2		-0.8209						-0.4177							19.7949	12.9681	39.3348		0.0218839	0.0155058	0.0247963	0.0208201		0.0402243	0.00635856	0.0164224	0.00328261		5	34.3104	9.08318	25	0.390457	0.255539	7	12.4676	4.5104	20		4.5	7.5				19.7949	14.4375	15.3172	15.1253
IF4A1	2.1		-1.384						-0.9785							32.5399	15.2834	44.9158		0.00619752	0.0122483	0.00606484	0.0692482		0.00241814	0.00916653	0.00826305	0.00344782		5.5	45.9815	12.1343	24	1.5264	0.611137	7	17.2504	6.35721	20		1	4.5				32.5399	16.9953	15.4263	16.2435
SFPQ	2.1		-0.4658						-1.088							20.2285	33.9506	30.0253		0.0233057	0.011454	0.0529176	0.00378		0.0872325	0.0184996	0.0254501	0.00605133		6	53.8419	12.7841	24	2.65688	1.07405	7	24.7384	8.45171	20		3	9.5				20.2285	17.7178	13.2691	16.8662
PHB1	2.1		0.7819						-0.3683							15.3448	19.8346	12.1077		0.0686697	0.0125006	0.0223413	0.0182926		0.0879236	0.0225427	0.0168497	0.00437777		6.5	66.4861	14.5518	24	2.60779	0.907023	7	30.4118	9.10992	20		2.5	4				15.3448	15.0347	19.5311	21.0245
ACTN1	2.1		3.275						-0.05242							17.133	18.4862	38.9461		0.0209649	0.0114135	0.0279855	0.0474457		0.0630496	0.05273	0.0146368	-0.058956		7	64.178	14.5051	22	5.64249	1.70524	7	34.5712	8.12144	20		4	4.5				17.133	32.8565	13.7376	16.8903
AMOT	2		-0.5388						-0.6602							16.144	14.3481	26.1863		0.00388077	0.00654443	0.0198954	0.00298798		0.0220052	0.00915624	0.00667848	-0.0524661		7.5	63.5301	13.0771	21	8.65034	3.3571	7	39.53	8.81473	20		3	5.5				16.144	20.5454	21.2734	16.086
STIP1	2		-0.597						-3.014							18.8325	19.2675	35.9386		0.00862807	0.0144189	0.0208533	0.0090845		0.00450359	0.023329	0.0196795	0.021114		8	79.6052	14.662	21	9.494	2.86911	7	43.9489	9.26794	20		2	2.5				18.8325	18.6914	17.2377	21.3072
SPTN1	2		-1.168						-0.7407							17.9238	16.5933	13.5158		0.0247884	0.0148571	0.0224439	0.00721345		0.0120969	0.0359465	0.00758421	0.000859828		8.5	93.0293	16	21	13.085	4.42658	7	44.9222	10.4897	17		3	2				17.9238	16.0801		12.9149
FLNB	1.8		-0.9873						-0.734							20.0771	22.3269	42.3997		0.0314344	0.0153726	0.0238142	0.00841939		0.0219116	0.00360838	0.078433	0.150871		9	106.829	18.3517	20	17.0163	6.60115	7	54.7257	11.9489	16		3.5	7				20.0771	18.8802		15.0228
CTNA1	1.6		-0.02339						-0.4868							21.8152	14.5607	41.5964		0.0623917	0.0115415	0.0458269	0.0142612		0.00249886	0.00870868	0.0244167	0.00200141		9.5	116.328	18.5833	18	18.6209	6.46373	7	57.2278	11.5768	16		2	4.5				21.8152	18.4164		18.9739
DREB	1.5		-0.04282						-1.499							26.4761	16.0723	25.6241		0.0586063	0.0121378	0.0368921	0.00166519		0.0568133	0.00828015	0.0401067	0.00997277		10	124.471	23.567	15	22.1577	7.59816	7	60.2203	15.7861	13		4	5.5				26.4761	14.853		17.9634
ACTN4	1.4		0.5533						0.2561							22.7148	17.0307	18.0403		0.00201271	0.0460379	0.0221983	0.00904938		0.136771	0.0133317	0.02343	0.0272251													4	3.5				22.7148	17.2334		20.0649
SRC8	1.4		-0.2766						0.8329							23.5199	16.6693	40.7597		0.0258384	0.0280048	0.0245007	0.0272104		0.00312422	0.0118516	0.00138768	0.0193101													4.5	5.5				23.5199	17.2525		16.0904
			-1.185													22.8087	17.8181	42.5703		0.0385772	0.0142386	0.0173792	0.0116443		0.0243305	0.00312734	0.0553117	0.0318217													5.5	3.5				22.8087	22.4161		29.3825
			-0.1863													23.0224	16.8411	45.3429		0.0469898	0.0103441	0.0331187	0.0150262		0.0307765	0.00279315	0.00949522	0.00136425													2.5	5.5				23.0224	17.5348		13.2594
			-0.6728													19.8609	20.7142	40.4827		0.0545337	0.00770792	0.021672	0.00251109		0.0313172	0.0220757	0.0136249	0.00259242													3	3.5				19.8609	19.8249		21.128
			-1.294													24.1141	16.3866	48.94		0.0267207	0.00895697	0.0143529	0.00132494		0.0139439	0.0140648	0.0228887	0.0779213													1	3				24.1141	18.6367		15.8152
			-1.852													23.834	19.3834	32.9195		0.169175	0.00296169	0.0402003	0.013198		0.0027933	0.012015	0.0807568	0.0700758													3					23.834	18.9149		15.6011
			-1.767													20.8629	16.6702	51.8544		0.0100557	0.00617865	0.00708466	0.00851546		-0.021217	0.02789	0.00463408	0.0672428																		20.8629	18.7109		18.193
			-0.3785													17.9474	17.7687	39.9919		0.0120717	0.00980446	0.0520655	0.00788882		0.027285	0.00364563	0.0189969	0.00415692																		17.9474	19.0862
			-1.915													22.0067	13.0506	34.7029		0.00806176	0.00940378	0.0294481	0.0102027		0.00157237	0.00153486	0.00571351	0.0541825																		22.0067	21.0636
			0.3138													27.6927	35.2238	42.2055		0.0102396	0.010487	0.00208756	0.00935658		0.0136164	0.00516212	0.0133038	0.0270618																		27.6927	23.5568
			-0.05537													18.3497	33.9458	49.7134		0.0260351	0.0160501	0.00170513	0.00397583		0.00541366	0.00772242	0.0070595	0.0186889																		18.3497	15.0858
			-0.03068													17.0753	15.8989	44.0413		0.0112986	0.0123847	0.0202088	0.00290766		0.160135	0.0033514	0.0444476	0.0362252																		17.0753	22.8719
			-0.6061													18.1283	40.6052	32.7297		0.0216438	0.00134662	0.0214935	0.00882687		0.0717305	0.00299113	0.0367295	0.0483933																		18.1283	18.0249
			-3.412													17.764	40.3188	38.6849		0.0669375	0.014939	0.0314454	0.00916447		0.241255	0.0455161	0.0848095	0.00280085																		17.764	39.9778
			-1.256													20.9051	15.3807	37.3875		0.209741	0.0135126	0.00906437	0.00395668		0.187645	0.0178807	0.00530753	0.33557																		20.9051	17.8901
			-2.108													19.0262	12.9322	35.4347		0.0164403	0.00973085	0.071799	0.01002		0.059477	0.0107875	0.00680249	0.000772659																		19.0262	16.6888
			-1.027													25.681	16.9204			0.0393462	0.00601849	0.0109072	0.0239902		0.0476899	0.0340626	0.00284101	0.0147462																		25.681	18.4104
			-2.552													22.757	13.6827			0.00249811	0.0100938	0.0201768	0.00717903		0.0124851	0.0252696	0.000854256	0.0132034																		22.757	38.1436
			1.035													23.8893				0.0513626	0.011675	0.0186054	0.00695402		0.00137145	0.00950972	0.0362174	0.0140111																		23.8893	15.3797
			1.205													21.8315				0.00496751	0.0156749	0.0395251	0.0106688		0.0783467	0.0400792	0.00167868	0.0214271																		21.8315	17.411
			-0.2035													21.4204				0.0131331	0.0126336	0.00566804	0.0017541		0.0147077	0.00491651	0.0811041	-0.0252432																		21.4204	18.045
			0.06866													18.3624				0.0243933	0.00786804	0.0788134	0.0437562		0.0068985	0.0204315	0.014065	0.000986823																		18.3624	17.3488
			2.473													21.4794				0.00993541	0.00850401	0.010095	0.0203748		0.0585331	0.0172709	0.0188253	0.0352098																		21.4794	15.8932
																23.2369				0.0519577	0.0102877	0.0236306	0.0234155		0.0574065	0.00860175	0.0247966	0.00360142																		23.2369	16.5728
																20.9786				0.0332386	0.0101412	0.0188882	0.0229093		0.00946943	0.00840388	0.0188305	0.046644																		20.9786	16.0891
																19.8546				0.0211403	0.00899753	0.0265449	0.0197762		0.0921401	0.0154741	0.0531194	0.00961108																		19.8546	13.5939
																20.7526				0.0252364	0.0156852	0.0242951	0.00979928		0.00781208	0.00561154	0.0205171	0.0199227																		20.7526	14.965
																18.8195				0.0141759	0.00621231	0.00958451	0.00840421		0.0840526	0.0263858	-0.0148437																			18.8195	13.5627
																23.7886				0.0412103	0.02377	0.0139747	0.0029476		0.00789763	0.00679745	0.0261844																			23.7886
																18.661				0.00277603	0.0116665	0.0347959	0.0175047		0.0120275	-0.0257189	0.0197569																			18.661
																25.5278				0.018414	0.00237693	0.0581056	0.0043136		0.0263645	0.00601275	0.0166059																			25.5278
																17.1262				0.0336057	0.0169391	0.0396982	0.00516801		0.0192322	0.0140276	0.0119501																			17.1262
																24.2561				0.030392	0.0173846	0.0381635	0.0454029			0.0240695	0.0778825																			24.2561
																19.5969				0.0758554	0.00934356	0.018843	0.00239212			0.00930678	0.0119232																			19.5969
																23.8496				0.0528847	0.0170888	0.0011766	0.00419657			0.000254722	0.00920591																			23.8496
																21.4513				0.00464255	0.014309	0.0207752	0.00590768			0.00915492	0.0140796																			21.4513
																17.799				0.0406246	0.0109936	0.00934164	0.020331			0.0307106	0.00769825																			17.799
																20.9973				0.0193887	0.0128421	0.0219842	0.00450766			0.0094754	0.0667431																			20.9973
																21.7096				0.0210577	0.0142308	0.0150406	0.0182171				0.0151752																			21.7096
																22.2356				0.00437877	0.00802387	0.00870125	0.00950272				0.00521934																			22.2356
																18.788				0.00587679	0.0158353	0.00695061	0.00413691				0.0710202																			18.788
																21.3278				0.0184238	0.016404	0.0100294	0.0422766				0.0261955																			21.3278
																21.8006				0.00518744	0.00916284	0.0442143	0.0136423				0.0490506																			21.8006
																34.6771				0.00186444	0.0128113	0.0309762	0.0209613				0.0894473																			34.6771
																21.5756				0.105801	0.0145432	0.0116755	0.0111578				0.00252375																			21.5756
																15.3986				0.0243914	0.0114809	0.0113825	0.0146275				0.201161																			15.3986
																20.2829				0.033544	0.00711472	0.00253439	0.00619807				-0.0154635																			20.2829
																32.0205				0.0329874	0.00474434	0.0200569	0.00824804				0.0270195																			32.0205
																18.9587				0.0429586	0.0121155	0.0305576	0.10272				0.0203412																			18.9587
																19.7861				0.0420204	0.00415081	0.0258155	0.0198309				0.0411683																			19.7861
																18.9168				0.0881561	0.00750366	0.0162945	0.0629738				0.0119077																			18.9168
																18.8598				0.0667832	0.00512319	0.0354798	0.0195687				0.0292762																			18.8598
																17.6034				0.0906991	0.0206076	0.014887	0.0399559				0.081135																			17.6034
																35.3959				0.00491951	0.00851802	0.00912463	0.0247082				0.0210939																			35.3959
																20.4603				0.00695277	0.0088155	0.0237654	0.00275894				0.168031																			20.4603
																18.2992				0.0268061	0.011123	0.00744635	0.0215032				0.0010134																			18.2992
																22.0342				0.0377988	0.0101998	0.0281317	0.0230573				0.0443318																			22.0342
																24.0549				0.0539188	0.00142273	0.0261636	0.00953304				0.0674942																			24.0549
																16.7672				0.0311098	0.0189417	0.0217405	0.00558189																							16.7672
																17.0344				0.0713011	0.010881	0.00318804	0.113762																							17.0344
																25.5854				0.0241475	0.00706967	0.0457963	0.0111813																							25.5854
																22.479				0.0449372	0.00146829	0.0149385	0.0017145																							22.479
																23.7468				0.0213142	0.0104299	0.0444794	0.00282968																							23.7468
																19.3562				0.0197089	0.0133963	0.0263803	0.014375																							19.3562
																21.8984				0.0163232		0.0125768	0.0128286																							21.8984
																19.5576				0.00798335		0.0305387	0.00213015																							19.5576
																18.6117				0.101621		0.0205934	0.0154935																							18.6117
																25.8925				0.0247089		0.0180252	0.0258108																							25.8925
																19.238				0.02076		0.010726	0.00525131																							19.238
																26.015				0.00676928		0.015903	0.0184496																							26.015
																18.9228				0.0181621		0.0347922	0.0162674																							18.9228
																23.5835				0.0447256		0.0144738	0.0240349																							23.5835
																21.951				0.0105741		0.0166081	0.0239091																							21.951
																22.2285				0.0329428		0.0369585	0.0134301																							22.2285
																17.8216				0.00821327		0.018192	0.00293542																							17.8216
																14.2551				0.0081921		0.0117305	0.00167439																							14.2551
																18.8847				0.0274776		0.0125177	0.0109218																							18.8847
																20.0502				0.0506868		0.0245405	0.0228966																							20.0502
																20.8829				0.047686		0.00525526	0.00770176																							20.8829
																				0.0714587		0.0263204	0.00515699
																				0.0178994		0.0496922	0.0589902
																						0.0481732	0.00810587
																						0.0451629	0.0122563
																						0.022558	0.0026437
																						0.0283199	0.0118043
																						0.00598684	0.0285883
																						0.014148	0.0132217
																						0.0194809	0.00709741
																						0.0241529	0.0276515
																						0.0120281	0.0406884
																						0.0841154	0.00341971
																						0.0313642	0.0179416
																						0.0312922	0.0219597
																						0.013289	0.0026768
																						0.0150107	0.002528
																						0.00895916	0.0237051
																						0.0509079	0.0426319
																						0.0183472	0.00337495
																						0.0371899	0.00965957
																						0.0666846	0.00777926
																						0.00395091	0.0132511
																						0.0588188	0.0178797
																						0.0436845	0.00703324
																							0.0190743
																							0.0374663
																							0.0119342
																							0.00465761
																							0.00723225
																							0.00260448
																							0.00582602
																							0.0348652
																							0.0106284
																							0.0142328
																							0.0115438
																							0.0556727
[truncated: 1 more columns]

## Sheet: Raw MINFLUX output
PIEZO2 TCO*K 105 - Isotonic														PIEZO2 - TCO*K 105 - FLNB dsiRNA - Isotonic														PIEZO2 TCO*K 105 - FLNB dsiRNA - Hypotonic
Cell #1														Cell #1														Cell #1
x	y	z	stdev x	stdev y	stdev z	DBSCAN ID	Inter-blade angle	Inter-blade distance	Average inter-blade distance					x	y	z	stdev x	stdev y	stdev z	DBSCAN ID	Inter-blade angle	Inter-blade distance	Average inter-blade distance					x	y	z	stdev x	stdev y	stdev z	DBSCAN ID	Inter-blade angle	Inter-blade distance	Average inter-blade distance
-6262.89	1353.23	-46.8473	5.83782	5.88328	4.48638	2	155.284	28.5907	30.459		Mean	20.5315		-4711.64	183.141	-43.2719	6.31312	5.82716	4.66707	1	23.2599	29.2791	20.893		Mean	19.61		-7146.99	3722.58	-127.253	6.17043	4.65958	5.11555	6	32.2948	50.81	38.6291		Mean	36.9767
-6279.3	1346.87	-46.2922	3.54187	6.28781	3.65857	2	15.3412	17.6059	[]		Stdev	3.63735		-4694.29	174.084	-49.9661	3.70011	1.70345	3.22941	1	116.351	20.6843	[]		Stdev	7.86878		-7127.83	3690.59	-129.962	6.10482	6.7606	5.76807	6	101.468	37.3889	[]		Stdev	10.2185
-6240.22	1367.47	-36.8099	9.18313	6.20141	6.76381	2	9.37437	45.1805	[]		Median	19.8912		-4688.14	165.687	-42.6623	3.6936	3.92526	4.6077	1	40.3894	12.7157	[]		Median	16.8177		-7102.26	3699.83	-135.211	6.19296	5.84797	5.30998	6	46.2376	27.6883	[]		Median	38.6849
-3837.58	-3167.76	-41.6493	7.03737	7.78658	6.34906	3	57.1601	22.7743	22.597		95% CI	0.988625		-4681.01	792.973	-48.6603	5.16266	3.01054	2.57744	2	46.5477	15.3604	13.5093		95% CI	2.40859		-7157.82	6821.86	-134.734	5.83745	5.81921	4.83543	8	57.4453	49.7594	42.6386		95% CI	3.20703
-3857.41	-3166.02	-53.1424	5.6419	5.687	4.87465	3	60.872	22.9819	[]		Count	52		-4689.39	787.705	-39.0837	3.51744	3.05483	4.10028	2	75.1018	13.7732	[]		Count	41		-7124.2	6832.76	-133.985	5.78494	5.5418	5.15102	8	78.4786	35.3493	[]		Count	39
-3838.79	-3159.09	-62.6753	5.3503	6.48328	4.79604	3	61.9678	22.0349	[]		# of cells	4		-4696.23	792.83	-46.616	1.75499	1.41726	1.65134	2	58.3505	11.3942	[]		# of cells	3		-7119.39	6790.35	-137.185	5.78769	5.31354	6.70574	8	44.0761	42.8072	[]		# of cells	3
-4218.56	220.052	-36.1113	4.11326	5.99775	2.04476	4	21.3933	16.5165	23.6635					-3771.72	685.841	-39.2944	5.49852	4.3626	3.99076	3	60.312	16.2272	14.4893					-4979.54	5131.7	-137.802	4.51416	3.91514	2.89266	9	85.3953	12.4316	13.1187
-4232.98	251.505	-36.8886	9.15768	9.07176	6.3655	4	18.5094	34.6125	[]					-3771.46	673.458	-41.674	4.44579	1.81016	2.88704	3	71.1739	12.6116	[]					-4971	5135.32	-131.656	5.39614	4.25993	2.11362	9	51.8328	11.1223	[]
-4226.04	233.858	-30.989	8.18619	6.0329	6.18521	4	140.097	19.8615	[]					-3758.57	678.962	-45.8607	3.43806	4.98337	3.72067	3	48.5141	14.6291	[]					-4984.51	5128.71	-126.81	1.22601	2.63182	1.98304	9	42.7719	15.8021	[]
-3041.1	1513.83	-47.8611	8.64261	5.91798	8.32257	5	45.3419	20.563	19.0261					-632.364	7135.04	-43.2045	6.44658	6.33915	3.71913	4	10.7698	55.3209	40.4343					-5824.73	6449.16	-137.034	6.61271	5.54346	5.17489	18	53.1656	51.7422	49.4001
-3050.83	1525.84	-62.502	3.99535	7.80183	4.27305	5	62.1098	21.294	[]					-681.548	7160.95	-48.0094	6.13891	6.01875	2.97717	4	82.3961	55.7964	[]					-5779.63	6426.07	-136.398	5.31702	5.09692	4.66106	18	64.6039	50.6786	[]
-3042.76	1533.82	-52.3595	8.16245	4.5732	8.2384	5	72.5483	15.2211	[]					-676.698	7165.73	-55.5838	5.37109	3.87041	2.63517	4	86.8341	10.1855	[]					-5815.92	6398.18	-137.168	7.18785	6.53934	6.01272	18	62.2304	45.7796	[]
-3902.93	-760.461	-48.339	7.89537	8.85896	7.94629	7	102.328	13.9366	19.3244					-1311.21	2643.34	-47.4508	4.31123	4.41068	3.81105	5	77.1995	13.1155	15.3092					-3546.99	7565.07	-116.079	5.84694	5.16353	4.94375	19	33.8109	33.8657	38.5792
-3885.05	-756.921	-51.2064	5.8873	7.25325	6.24701	7	32.3773	18.4474	[]					-1297.13	2649.32	-48.507	2.31274	0.708311	2.37189	5	44.5692	15.334	[]					-3592	7588.29	-126.511	6.37061	6.19613	6.04583	19	38.711	51.7063	[]
-3906.35	-768.783	-58.9812	8.28444	7.13804	6.83869	7	45.295	25.5891	[]					-1310.97	2652.86	-38.432	5.50829	4.88844	3.84941	5	58.2312	17.478	[]					-3562.97	7588.38	-134.738	5.72021	6.80432	5.86349	19	107.478	30.1656	[]
-3694.36	859.07	-49.6173	8.82928	5.21122	5.60979	8	43.5584	17.8471	16.5078					-1512.52	6498.7	-40.6708	4.51189	5.60267	4.2367	7	63.106	16.5302	18.8143					-6152.14	7922.52	-139.524	6.50399	5.7941	4.95974	24	67.0885	51.121	54.0148
-3695.38	871.706	-62.5841	6.83088	7.1825	6.12411	8	67.5657	18.1339	[]					-1499.42	6513.53	-45.4634	4.65465	4.72938	4.49749	7	49.1052	20.3598	[]					-6104.02	7945.17	-141.346	5.48576	4.97481	5.68965	24	54.7456	53.2165	[]
-3687.25	875.209	-52.3404	6.27877	7.47972	6.45186	8	68.8759	13.5425	[]					-1501.57	6495.46	-52.6215	3.31857	5.04057	5.62542	7	67.7887	19.5528	[]					-6154.28	7973.5	-142.64	4.39783	5.00433	5.14692	24	58.1659	57.7069	[]
-2470.54	1409.63	-38.8194	5.8769	5.40527	7.3204	13	88.5174	31.1586	26.155					-1848.79	-313.372	-37.1042	5.51158	4.46959	6.09091	8	39.9119	17.4511	15.3537					-4291.81	8867.54	-136.706	5.0425	4.68091	4.27968	33	22.4911	38.9129	27.6186
-2468.21	1403.95	-50.746	8.36392	8.20693	2.29065	13	65.9089	13.4127	[]					-1846.9	-328.973	-44.1367	4.56614	3.35561	4.2311	8	72.411	17.2168	[]					-4306.7	8888.09	-144.905	4.42632	3.22549	5.44411	33	121.821	26.6708	[]
-2445.55	1395.15	-27.1327	4.50846	7.69518	5.73117	13	25.5737	33.8936	[]					-1836.86	-323.616	-44.6701	1.57143	5.25146	5.93997	8	67.6771	11.3932	[]					-4305.67	8903.88	-137.982	6.61905	4.28469	3.63459	33	35.6876	17.2721	[]
														-3009.21	1101.24	-40.8195	5.86149	5.52057	2.60281	9	57.0984	17.0208	16.1418					-8871.16	6698.88	-140.49	6.34796	5.25392	4.2387	36	16.3268	50.7595	36.9867
Cell #2														-3016.82	1103.47	-27.1127	5.19546	4.24774	3.5349	9	65.0925	15.8349	[]					-8839.17	6731.68	-136.468	5.54244	5.39676	4.93289	36	101.31	45.9951	[]
x	y	z	stdev x	stdev y	stdev z	DBSCAN ID	Inter-blade angle	Inter-blade distance	Average inter-blade distance					-3009.42	1116.07	-32.4774	5.72083	5.7126	1.33127	9	57.8091	15.5697	[]					-8830.3	6728.29	-147.033	3.48743	3.00479	6.11486	36	62.363	14.2054	[]
-725.441	-418.473	-82.9412	6.04271	8.14864	4.5147	5	39.2947	22.093	18.0703					-1129.65	2533.12	-49.7454	5.02722	2.79837	4.92948	10	71.8829	16.6038	17.5405					-8542.6	4000.54	-135.065	5.9059	6.19411	4.87431	38	27.2058	53.1054	45.0894
-736.412	-404.624	-78.5071	4.17671	7.81871	4.73923	5	85.4279	18.2158	[]					-1139.42	2528.37	-37.3621	5.23198	4.63184	5.65033	10	54.4462	16.4723	[]					-8585.05	4037.36	-138.038	6.45942	4.61806	4.82546	38	69.5393	56.2733	[]
-740.287	-404.754	-91.8573	5.59523	5.89882	4.28847	5	55.2774	13.9019	[]					-1133.28	2517.09	-52.0952	5.11501	5.02778	4.70322	10	53.6709	19.5456	[]					-8562.59	4049.73	-134.466	6.01665	5.5075	5.53415	38	83.2549	25.8895	[]
2007.55	-4641.7	-79.4404	5.05804	4.21459	5.48411	7	87.3269	15.3057	18.1283					-1972.21	5496.25	-53.978	4.81586	4.44004	5.06692	11	49.4957	13.8019	13.7752					-4403.93	6320.61	-136.174	5.65236	5.17686	4.2278	39	52.4476	40.8675	31.4604
2004.99	-4656.69	-72.4414	7.93552	6.63518	5.3831	7	43.1288	16.741	[]					-1977.06	5508.57	-46.0021	4.62325	4.90826	3.16369	11	58.2337	15.4501	[]					-4389.09	6306.07	-134.346	6.124	4.97626	4.93135	39	97.1411	20.8611	[]
1993.96	-4637.32	-73.909	5.22995	5.92566	6.13943	7	49.5444	22.3382	[]					-1983.51	5504.09	-55.1766	3.30669	4.40907	5.77574	11	72.2706	12.0738	[]					-4408.71	6280.03	-136.079	6.02401	6.32209	6.06966	39	30.4113	32.6525	[]
4688.66	-7340.17	-69.781	4.75675	3.95855	4.1403	9	52.919	18.7454	17.764																			-3434.75	3387.97	-131.443	6.65492	3.6929	4.81519	41	84.6935	50.5832	38.1651
4702.79	-7328.36	-69.3191	5.89207	7.92216	5.79583	9	63.0016	18.423	[]					Cell #2														-3437.18	3397.34	-122.768	1.03608	4.56555	1.4839	41	78.8992	13.0014	[]
4692.7	-7326.3	-81.724	3.88128	3.75976	4.68053	9	64.0793	16.1235	[]					x	y	z	stdev x	stdev y	stdev z	DBSCAN ID	Inter-blade angle	Inter-blade distance	Average inter-blade distance					-3386.53	3401.93	-125.182	6.8782	6.04146	4.94552	41	16.4073	50.9106	[]
2111.1	-2285.56	-70.4863	5.66721	6.45689	5.69323	10	22.0607	26.4205	19.0262					-11133.9	14166.4	9.00819	5.03079	5.21898	5.39896	1	57.2551	18.8617	16.8177					-7323	7360.14	-139.924	6.18889	5.41756	5.73666	58	9.41145	49.0663	39.3348
2126.31	-2296.93	-64.4025	4.33735	4.62192	5.23389	10	115.546	19.9448	[]					-11148.6	14169.8	9.85646	4.16682	3.71427	3.55298	1	72.1269	15.145	[]					-7358.15	7315.04	-138.164	6.50005	3.9292	5.15162	58	42.6997	57.2104	[]
2127.39	-2306.33	-69.4259	5.45686	1.61426	5.06218	10	42.3938	10.7134	[]					-11142.6	14170.9	25.1226	4.65714	6.33896	4.81331	1	50.618	16.4465	[]					-7358.91	7326.72	-138.883	6.94801	2.2315	5.0479	58	127.889	11.7276	[]
4657.19	-5319.33	-96.422	6.03201	5.83267	4.90683	15	57.5598	25.4022	21.8217					-13688.9	8272.49	71.8763	3.0966	3.62837	4.02704	2	64.7138	10.0235	12.9681					-8486.76	5861.8	-132.282	4.77484	5.01854	4.16124	61	51.3824	54.9183	44.9158
4640.18	-5313.17	-98.3345	5.68067	5.79633	4.81461	15	78.236	18.1933	[]					-13685.3	8264.41	59.3379	5.28464	3.49074	5.4064	2	40.4526	15.3317	[]					-8505.77	5830.57	-136.482	6.56394	5.10891	6.59256	61	86.5382	36.8014	[]
4636.98	-5334.72	-96.4266	4.26446	6.5604	6.89165	15	44.2042	21.8694	[]					-13680.9	8266.38	72.0044	1.41058	5.11845	2.09824	2	74.8336	13.5492	[]					-8540.29	5855.47	-142.786	6.39011	6.44486	6.20263	61	42.0794	43.0276	[]
2095.3	-1147.89	-76.3076	5.04058	6.69428	6.52247	16	105.328	15.5067	22.3132					-8791.54	9338.54	35.8478	3.66688	4.54368	3.06057	3	57.9489	15.7123	15.2834					-3495.97	4810.62	-128.756	7.04528	4.86168	4.96609	65	16.0531	33.4913	30.0253
2087.06	-1164.87	-65.7118	7.2648	7.20343	5.78055	16	30.056	21.6438	[]					-8793.2	9324.01	39.8957	2.61063	4.29336	3.73306	3	63.8463	15.1711	[]					-3538.09	4818.32	-122.133	8.31447	5.48183	3.01333	65	40.7543	43.3254	[]
2084.46	-1143.81	-86.6214	4.98543	5.99939	6.07908	16	44.6159	29.7892	[]					-8802.59	9333.93	46.025	2.45266	4.68052	6.24777	3	58.2048	14.9669	[]					-3529	4815.5	-131.368	3.04201	6.89528	2.95903	65	123.193	13.259	[]
-801.738	-653.557	-105.988	6.20507	8.15087	7.19305	17	71.0828	18.3043	18.8195					-10829.8	10461.7	64.7089	6.2373	4.82211	4.91274	5	78.5686	41.4346	33.9506					-3699.84	5772.25	-127.389	3.03326	3.13744	3.07701	75	45.7273	14.0363	12.1077
-816.097	-658.993	-97.8821	5.55416	7.74123	6.45272	17	56.6744	17.3621	[]					-10835.1	10463.8	82.2854	4.44723	5.63609	6.22184	5	75.6411	18.4772	[]					-3694.78	5767.79	-137.689	2.61019	4.35954	1.22516	75	75.9542	12.3119	[]
-815.632	-642.589	-110.65	5.92139	7.07107	5.89984	17	52.2428	20.792	[]					-10870.9	10457.5	61.3686	5.86433	5.86317	6.42155	5	25.7904	41.9399	[]					-3697.35	5759.51	-132.741	5.36535	2.62054	2.12889	75	58.3184	9.97484	[]
5150.84	-5952.27	-70.2226	5.99098	6.36007	3.85001	18	34.3232	26.7632	23.7886					-10316.6	14817.1	63.0851	6.36572	6.03182	6.0219	7	22.2691	28.6192	19.8346
5158.95	-5976.66	-57.896	5.92916	7.87704	5.40903	18	67.207	28.5105	[]					-10310	14805.1	56.2946	5.47536	5.94701	4.12048	7	135.691	15.3125	[]					Cell #2
5144.12	-5977.44	-64.1066	4.15162	4.93902	5.30834	18	78.4698	16.0921	[]					-10304.1	14802.1	42.1911	5.11775	5.17001	3.49099	7	22.0401	15.5722	[]					x	y	z	stdev x	stdev y	stdev z	DBSCAN ID	Inter-blade angle	Inter-blade distance	Average inter-blade distance
-2171.42	-1323.36	-73.8967	6.98081	5.17917	7.23041	20	35.9754	29.628	26.669					-9754.12	9511.23	68.7907	6.38706	5.77728	4.85967	8	49.3686	21.505	18.4862					1717.9	2199.97	-164.25	5.77425	4.76406	5.17696	3	78.7261	35.1555	38.9461
-2200.97	-1313.2	-69.6753	3.87394	6.01725	3.27979	20	66.2746	31.5307	[]					-9755.91	9516.57	85.1287	4.73977	5.3737	5.21803	8	79.0081	17.2804	[]					1750.08	2183.08	-163.744	5.88109	5.52564	5.19442	3	49.481	36.3379	[]
-2198.39	-1331.11	-64.3938	6.59321	8.20511	4.37109	20	77.75	18.8483	[]					-9768.43	9524.63	77.6335	3.88459	4.07339	3.71756	8	51.6233	16.6731	[]					1740	2227.3	-163.61	6.10506	4.41354	4.67013	3	51.7928	45.345	[]
-2212.58	-941.897	-74.4914	6.83709	7.97623	6.17812	22	48.3516	20.482	21.8762					-15363.8	14910.2	-119.052	5.23566	4.93325	4.80849	9	63.082	14.3465	14.3481					1435.36	576.358	-161.514	5.02615	5.16725	5.68594	4	25.1879	31.9894	26.1863
-2237.26	-944.344	-81.1057	7.30876	7.82124	7.18275	22	51.7615	25.6639	[]					-15354.3	14899.8	-117.568	5.21012	1.3258	4.2457	9	58.1837	14.1518	[]					1444.15	607.46	-157.4	3.14466	4.34508	4.90852	4	75.3141	32.5802	[]
-2221.56	-951.244	-90.3524	6.68922	7.57716	6.77677	22	79.8869	19.4827	[]					-15356.9	14908.9	-106.519	5.90767	5.56761	2.70538	9	58.7343	14.546	[]					1454.32	600.024	-151.312	4.03973	2.54304	4.75946	4	79.498	13.9892	[]
-961.885	-3053.71	-93.1217	7.9402	8.40722	6.6739	23	88.6131	18.1188	18.788					-10902.1	8267.78	101.424	5.69723	6.60474	3.98046	10	76.8252	15.5551	19.2675					4250.76	1316.71	-165.63	5.21436	5.44255	4.53757	5	3.96302	53.7992	35.9386
-968.29	-3058.8	-105.442	6.86787	4.05485	4.76737	23	50.4477	14.789	[]					-10896.7	8270.24	120.353	5.89533	5.58108	6.2744	10	43.0953	19.8329	[]					4262.53	1279.81	-164.513	6.66824	5.45029	3.06596	5	165.991	38.7478	[]
-968.512	-3037.16	-96.3822	8.26546	5.91613	7.71886	23	40.9392	23.4563	[]					-10898.5	8253.29	105.792	4.96059	4.77857	5.56867	10	60.0795	22.4146	[]					4269.71	1266.44	-162.878	6.66289	3.80621	3.79236	5	10.0457	15.2688	[]
3078.28	-1666.47	-85.0177	6.48817	4.46088	4.96913	24	36.7984	25.5853	20.2367					-13174.7	9960.42	46.3589	5.66264	6.71708	3.80482	12	136.669	10.8337	16.5933					5055.55	4204.48	-163.705	4.737	2.50476	4.65631	8	74.614	11.7127	13.5158
3092.7	-1654.85	-78.116	4.2056	5.91854	5.65366	24	92.327	19.7547	[]					-13175.3	9956.67	31.9701	3.57245	6.69287	4.7282	12	17.9974	14.8819	[]					5044.9	4207.55	-171.399	5.60148	5.01351	3.79137	8	46.8314	13.4948	[]
3094.23	-1647.56	-91.5579	5.04584	6.35298	5.22161	24	50.8746	15.37	[]					-13180.8	9959.4	55.2259	5.55209	6.50439	4.68757	12	25.3332	24.0643	[]					5054.14	4216.06	-162.594	3.71364	3.22841	4.48549	8	58.5546	15.3398	[]
830.743	-115.669	-97.8842	4.78641	6.18935	4.9384	28	128.849	14.5636	16.1535					-9298.2	10483.3	112.75	5.02034	3.68538	3.93346	14	161.577	16.3889	22.3269					2559.46	2101.21	-165.842	5.16831	5.13998	5.17658	9	46.0106	40.0739	42.3997
823.452	-121.027	-103.686	7.19239	6.32148	6.93029	28	29.3113	10.7485	[]					-9291.63	10479.6	97.2591	5.96772	6.68542	5.82498	14	8.88149	17.2179	[]					2583.95	2145.25	-163.028	5.4174	4.8816	4.857	9	51.8742	50.4687	[]
843.651	-109.945	-101.447	4.61702	8.3583	5.34076	28	21.84	23.1485	[]					-9302.92	10483.4	128.444	5.06165	4.05379	3.60436	14	9.54197	33.3739	[]					2547.78	2139.53	-164.793	5.73927	4.63289	4.87143	9	82.1152	36.6565	[]
1440.95	-2223.49	-94.214	8.02183	5.2214	5.76531	29	35.541	24.1997	18.9168					-9012.43	13397.6	25.3216	5.36414	4.69041	4.84865	15	68.8082	13.8625	14.5607					3521.44	2054.17	-164.301	2.79138	2.99723	4.65729	15	77.3277	56.518	41.5964
1436.95	-2241.52	-95.0202	6.41577	8.3426	6.00937	29	94.5437	18.4916	[]					-9001.44	13391.7	31.7744	4.36389	3.97598	5.43882	15	54.8956	14.042	[]					3514.83	2053.14	-175.554	4.12539	3.11215	6.39833	15	89.1331	13.089	[]
1445.06	-2244.1	-106.211	4.77011	7.07985	4.40712	29	49.9153	14.059	[]					-9015.63	13385	30.1268	4.94271	4.3675	4.67157	15	56.2962	15.7775	[]					3487.11	2099.04	-162.501	6.86115	4.45291	4.1898	15	13.5391	55.1823	[]
-2649.17	-6951.01	-99.1264	6.09129	4.58444	5.84782	30	34.8587	24.4906	18.2992					-8639.83	12066	10.0767	4.83978	5.53776	5.10881	16	85.927	12.0929	16.0723					1935.6	2511.83	-166.059	4.4821	4.94891	5.1277	16	26.6833	27.7546	25.6241
-2647.66	-6936.63	-92.7778	5.80708	6.21462	5.0434	30	107.304	15.7931	[]					-8654.81	12065.4	16.5453	5.49938	3.69121	6.33744	16	38.8968	16.3186	[]					1956.72	2485.4	-165.891	7.74957	3.99316	3.13107	16	53.8144	33.8328	[]
-2633.68	-6935.1	-88.8001	3.55953	7.04464	5.45507	30	37.8376	14.6138	[]					-8637.6	12055.6	15.9136	4.71001	2.1869	3.90297	16	55.1762	19.8055	[]					1957.92	2497.92	-157.196	5.20422	3.35396	3.2309	16	99.5023	15.2848	[]
4733.62	-3784.33	-72.0505	5.75343	4.99967	7.59223	31	57.0026	24.0652	22.9001					-14477.8	13790.6	17.2542	5.69964	5.37452	6.36533	17	78.8391	17.5377	17.0307
4722.99	-3764.66	-69.179	7.61652	5.8045	5.70043	31	64.7148	22.5456	[]					-14469.2	13800.6	14.3056	5.47073	5.5769	5.2619	17	60.2341	13.4856	[]					Cell #3
4709.8	-3782.38	-69.1873	4.07151	5.43502	6.67168	31	58.2826	22.0896	[]					-14469	13783.5	3.87966	5.06452	3.9859	2.94059	17	40.9267	20.0687	[]					x	y	z	stdev x	stdev y	stdev z	DBSCAN ID	Inter-blade angle	Inter-blade distance	Average inter-blade distance
3628.4	-4230.05	-50.9784	7.30015	7.00786	4.14219	33	45.6422	22.8572	19.9135					-13281.5	14699.1	4.15583	3.64393	3.5901	5.9748	18	104.362	16.5249	16.6693					2759.87	-901.647	-28.0261	4.67034	7.76781	5.66732	2	75.2328	15.304	18.0403
3644.49	-4219.07	-56.6441	4.33462	7.97875	6.30005	33	76.0057	20.2819	[]					-13273.4	14692	0.287266	6.20731	3.05048	6.74023	18	45.5706	11.41	[]					2766.56	-894.517	-12.7078	4.63014	4.07025	2.50704	2	46.0516	18.175	[]
3647.33	-4234.08	-63.148	5.89754	3.74902	8.39654	33	58.352	16.6013	[]					-13278.4	14699.7	20.3755	1.5062	4.79346	5.25559	18	30.0678	22.073	[]					2775.04	-901.868	-30.0362	2.99069	8.99618	2.1038	2	58.7156	20.6419	[]
5052.61	-3196.81	-80.1285	7.36191	6.22422	7.72269	34	93.0669	20.9076	23.3196					-9750.39	12240.1	83.7926	6.72203	5.50462	6.57572	20	53.1539	20.4298	17.8181					344.505	-236.889	-29.749	5.06612	5.78662	4.69725	16	34.7524	33.3704	40.7597
5036.36	-3200.24	-70.1544	5.19996	7.27463	5.75457	34	45.7027	19.3728	[]					-9760.86	12248.5	74.9036	5.95561	4.36491	4.22733	20	77.3535	16.0985	[]					298.723	-267.78	-28.7369	4.62094	4.84901	3.50313	16	34.348	55.2382	[]
5064.12	-3210.74	-69.5979	5.80052	7.80944	4.27592	34	41.2304	29.6785	[]					-9753.29	12238.4	63.6447	3.59898	2.62209	4.68709	20	49.4926	16.926	[]					332.27	-267.879	-31.6208	4.80993	6.26901	4.60004	16	110.9	33.6706	[]
3385.96	-5835.34	-79.9566	6.091	5.99453	6.16155	36	50.5549	22.0672	19.5576					-9797.04	7579.06	90.9652	3.60559	4.65824	4.00371	21	85.4323	15.79	16.8411					1520.55	-625.096	-24.4446	5.95444	4.8841	4.99156	21	53.1373	39.5859	42.5703
3399.66	-5829.29	-91.5023	3.62278	5.65554	4.05687	36	73.4503	18.9139	[]					-9783.35	7582.59	88.4918	4.1052	6.34936	4.34662	21	50.0949	14.3562	[]					1535.1	-579.388	-29.1307	5.80179	7.55521	6.15382	21	52.2518	48.1974	[]
3396.48	-5815.95	-80.3341	3.86803	5.33173	6.6069	36	55.9948	17.6916	[]					-9800.18	7593.94	86.7276	4.0258	3.54179	3.52173	21	44.4728	20.3772	[]					1557.72	-612.291	-29.0718	5.81958	5.00618	3.96521	21	74.611	39.9276	[]
204.361	-2973.22	-95.0486	6.5661	7.12219	5.4679	37	40.8865	21.5615	19.9116					-14134.1	10639.9	-1.74767	6.43102	5.09711	5.41154	22	160.751	16.4163	20.7142					416.474	2428.76	-29.2186	6.63348	4.61528	3.15792	22	72.8895	32.6763	45.3429
218.448	-2989.31	-87.5935	7.35746	3.08013	7.72528	37	65.8275	22.6478	[]					-14143.1	10651.1	1.52254	4.88989	3.05775	4.73593	22	10.103	14.7678	[]					365.69	2422.01	-31.0584	5.21905	4.75434	4.80808	22	36.8716	51.2633	[]
225.521	-2976.31	-92.3019	4.46048	3.74469	7.63307	37	73.286	15.5255	[]					-14122	10628.7	-2.30279	4.56705	6.13626	5.16429	22	9.14634	30.9585	[]					411.205	2396.81	-33.6178	6.42382	5.34229	4.52013	22	70.2389	52.0891	[]
-5531.56	-1267.86	-89.1065	7.88103	6.45025	4.88611	38	31.3709	17.3989	22.0034					-10507.7	8517.08	21.7635	4.39531	6.54367	2.42783	24	70.0794	16.2061	16.3866					2222.47	-1854.26	-25.1106	5.38461	4.81528	4.30528	25	72.7325	45.7629	40.4827
-5523.22	-1293.93	-75.5831	4.29421	4.86678	4.87027	38	29.877	30.5301	[]					-10500.5	8510.42	10.4526	6.20603	4.54739	6.6601	24	56.8121	14.9786	[]					2247.31	-1869.68	-26.345	6.43072	5.44788	3.54157	25	70.2207	29.2731	[]
-5518.88	-1277.84	-82.6084	6.53769	5.8806	5.90043	38	118.752	18.0813	[]					-10500	8503.91	27.2	3.82226	3.36599	2.83298	24	53.1085	17.9751	[]					2257.08	-1824.32	-25.4168	5.40002	5.47536	5.2531	25	37.0468	46.412	[]
-3865.5	-2841.64	-86.7111	6.97992	8.04882	6.14707	40	28.5305	31.3458	25.8925					-13835.9	13135.5	-39.2316	4.3288	4.21463	5.59971	25	141.995	17.8017	19.3834					1467.3	2251.81	-35.1198	5.76229	4.25999	5.57545	26	70.3271	58.3901	48.94
-3881.61	-2816.54	-95.4382	6.85505	5.5978	6.63664	40	76.7274	31.0773	[]					-13845.7	13138.6	-33.0416	5.28362	2.44621	4.47867	25	22.7204	11.9859	[]					1472.63	2282.89	-29.3678	5.84704	4.98394	5.25408	26	77.2882	32.0577	[]
-3874.24	-2820.54	-108.182	5.52535	6.33408	4.83362	40	74.7421	15.2543	[]					-13830.2	13128.6	-54.5847	5.51253	5.26084	4.98913	25	15.2845	28.3625	[]					1416.54	2280.66	-34.5228	6.57853	5.18292	5.15328	26	32.3847	56.3722	[]
2700.18	1005.49	-83.8891	2.23773	3.95278	7.14843	41	26.8383	32.7474	22.4033																			1846.7	-2153.26	-26.9984	3.73939	4.41068	3.17216	27	162.496	39.9275	32.9195
2711.97	1010.95	-84.8348	5.13944	5.98964	4.17323	41	136.647	13.0264	[]					Cell #3														1839.87	-2146.55	-27.5066	3.29389	4.60875	3.77211	27	14.1456	9.59223	[]
2726.04	1018.7	-99.0303	8.44242	5.8336	7.58668	41	16.5143	21.436	[]					x	y	z	stdev x	stdev y	stdev z	DBSCAN ID	Inter-blade angle	Inter-blade distance	Average inter-blade distance					1881.59	-2172.64	-25.8365	6.2594	6.74728	5.46869	27	3.35883	49.2388	[]
4502.86	153.743	-91.6733	7.86481	6.86196	7.4387	43	52.0201	25.1692	22.7007					10276.2	-672.42	17.8662	5.05574	5.50228	3.56057	2	61.479	17.0686	16.6702					2874.45	1074.8	-25.8232	5.81449	5.8679	4.55957	29	48.499	58.0221	51.8544
4500.89	138.472	-107.191	4.38964	5.85321	3.49983	43	71.2179	21.8611	[]					10272.6	-674.649	2.3886	5.1272	4.8703	5.75787	2	62.1556	16.0484	[]					2828.18	1098.47	-28.4283	5.8842	6.69293	4.17566	29	72.6341	52.0321	[]
4515.65	152.218	-113.296	4.29285	6.44689	5.83619	43	56.7619	21.072	[]					10260.1	-676.288	13.6619	3.18397	4.32907	3.97004	2	56.3654	16.8936	[]					2860.01	1130.98	-27.391	6.05598	5.39104	4.88697	29	58.867	45.5088	[]
3881.66	-4421.31	-74.5998	6.28363	5.69181	7.4003	47	36.2017	27.3591	21.5421					508.109	-1802.83	-8.92107	5.21486	5.10091	3.98954	3	56.6456	20.4499	17.7687					2672.14	-1433.56	-18.9363	6.39538	6.84837	6.08145	30	12.5228	56.112	39.9919
3865.19	-4434.41	-75.8432	6.83799	5.29706	6.84974	47	93.4869	21.081	[]					498.707	-1800.69	-21.191	3.22529	5.61717	5.60125	3	75.444	15.6055	[]					2624.82	-1415.02	-28.2129	5.0447	6.51574	3.20012	30	104.456	51.6621	[]
3854.35	-4422.59	-73.667	6.81116	5.26137	7.35336	47	50.3114	16.1862	[]					508.811	-1813.74	-26.2005	5.21218	2.424	3.26798	3	47.9105	17.2507	[]					2619.14	-1415.18	-17.4134	5.72068	3.61632	4.12804	30	63.0211	12.2016	[]
-1770.5	-3804.91	-93.7282	6.83212	7.82244	7.60042	51	68.2987	17.4893	17.8216					-1081.33	601.807	-25.0917	5.66598	5.45532	5.81143	5	48.5607	14.2342	13.0506					1039.31	434.48	-28.0107	5.25418	5.22116	5.08676	35	11.1873	42.4755	34.7029
-1755.78	-3809.83	-100.056	7.06552	6.8999	8.34236	51	57.8255	16.7596	[]					-1080.46	594.929	-13.5636	5.12381	3.75799	3.36042	5	70.9876	13.4525	[]					990.111	444.564	-27.1173	3.89844	3.33694	5.22667	35	44.4467	50.2277	[]
-1759.24	-3791.59	-95.0917	6.47417	6.14398	6.49809	51	53.8758	19.2159	[]					-1070.49	600.033	-16.0387	2.04842	4.23421	3.09053	5	60.4517	11.465	[]					996.843	435.392	-27.9266	5.48058	1.95585	2.95094	35	124.366	11.4054	[]
-723.611	43.0026	-89.4781	7.93205	7.71766	4.02299	53	56.8272	13.0123	14.2551					11865.7	-1503.13	13.3656	5.52766	5.38034	3.69319	6	15.3348	47.6261	35.2238					1060.17	841.441	-30.1072	6.81581	6.90363	5.74424	38	41.2527	57.4681	42.2055
-710.416	45.1677	-97.9121	3.19564	7.28519	3.92176	53	53.2574	15.8092	[]					11906.6	-1482.17	8.70685	5.43152	5.00661	5.89628	6	89.1082	46.2287	[]					1031.97	837.372	-31.9233	5.81204	5.23324	5.25067	38	111.05	28.555	[]
-716.116	33.1959	-93.5991	5.12511	3.65269	6.19022	53	69.9154	13.9437	[]					11901.3	-1471.71	10.1973	1.85871	4.02966	3.36646	6	75.5571	11.8166	[]					1011.97	872.695	-31.5301	6.59381	5.86287	5.83997	38	27.6968	40.5934	[]
435.35	-2399.76	-95.8939	8.49789	6.19176	4.74174	54	52.5267	18.7735	19.8709					8479.4	-620.112	2.44691	5.91924	5.33475	4.36992	7	108.884	39.1652	33.9458					2753	-1819.22	-28.032	5.57005	6.54073	3.48464	41	54.5391	58.5563	49.7134
447.816	-2415.9	-86.8429	5.48449	5.89272	5.297	54	54.0759	22.3155	[]					8482.23	-614.92	16.9814	3.18197	3.88812	5.53805	7	52.2784	15.6927	[]					2710.85	-1820.2	-26.849	6.2356	5.63461	5.63722	41	80.183	42.1749	[]
433.146	-2418.29	-97.898	6.07474	4.47404	3.69727	54	73.3974	18.5236	[]					8474.01	-658.904	2.67264	2.98987	5.15317	5.41542	7	18.8375	46.9794	[]					2718.02	-1772.37	-24.8156	5.31357	5.25204	4.75836	41	45.2779	48.4089	[]
-1881.41	-1104.67	-75.5536	7.27884	5.32305	6.02526	58	108.493	16.4988	19.6992					7217.76	-1068.78	-7.23337	4.71534	4.33202	4.04719	9	46.1385	16.0489	15.8989					865.507	-2453.15	-27.2641	4.72423	5.52121	4.05451	45	48.8548	55.2273	44.0413
-1878.19	-1092.17	-85.1975	7.62464	6.57462	6.42113	58	36.1869	16.1154	[]					7202.21	-1074.49	0.155749	4.65103	5.20927	3.90168	9	59.0452	18.1321	[]					869.706	-2488.16	-28.29	5.72448	5.10864	5.09889	45	91.4796	35.2687	[]
-1868.49	-1114.93	-75.7697	6.9711	5.60689	5.39655	58	35.3197	26.4833	[]					7206.58	-1061.82	1.94439	5.6042	5.67812	4.28773	9	74.8163	13.5157	[]					910.77	-2484.11	-33.8009	6.94369	5.17895	5.22147	45	39.6657	41.6281	[]
-1670.47	707.841	-101.964	4.95837	3.9554	6.17107	59	62.8843	19.8969	17.4701					11125.6	821.35	-1.3209	5.97717	3.31202	3.69481	11	19.8324	52.0935	40.6052					-84.7712	797.377	-32.6591	5.28245	6.82713	5.95811	47	63.6438	43.7235	32.7297
-1675.82	694.911	-101.702	4.37621	5.00283	7.35538	59	74.9635	13.9966	[]					11176.7	828.187	4.01512	4.3253	4.96096	3.61931	11	80.7559	51.8698	[]					-98.18	802.664	-27.8562	3.86926	5.87285	3.29267	47	95.6784	15.1926	[]
-1690.27	706.441	-100.584	3.88501	7.54936	7.44593	59	42.1523	18.5169	[]					11171	841.718	14.1398	5.42046	5.04865	4.73521	11	79.4117	17.8523	[]					-117.808	768.787	-30.9396	5.62524	6.09965	5.58627	47	20.6778	39.2731	[]
														11038.9	-277.626	12.4164	4.57896	5.79488	3.82049	14	13.5911	57.1904	40.3188					879.103	92.576	-28.4831	6.02265	4.96156	6.28715	48	7.14992	51.2033	38.6849
Cell #3														11074.5	-244.054	12.1225	3.96808	5.10829	5.56472	14	116.108	48.9676	[]					823.502	82.9294	-26.8674	5.96378	5.59812	3.88527	48	48.5746	56.4546	[]
x	y	z	stdev x	stdev y	stdev z	DBSCAN ID	Inter-blade angle	Inter-blade distance	Average inter-blade distance					11073	-232.621	21.3951	5.16272	5.30803	3.67622	14	50.3008	14.7985	[]					828.076	89.7904	-25.2816	4.76489	4.88881	3.85896	48	124.275	8.3968	[]
179.055	-11177.1	-49.302	6.53725	7.13643	7.11791	2	63.9455	22.99	20.7551					7236.09	-1449.7	5.09567	2.09607	4.43399	3.98341	15	98.6729	13.6691	15.3807					3083.15	-1240.89	-27.5927	5.90659	4.76468	6.48078	55	4.96917	55.9837	37.3875
166.802	-11186.8	-41.5664	4.28949	4.93468	3.94282	2	69.1544	17.4301	[]					7224.21	-1446.13	5.90797	3.97373	3.18481	2.76693	15	42.8717	12.4382	[]					3044.34	-1257.94	-25.9908	2.94325	5.86338	4.57155	55	159.958	42.4154	[]
184.384	-11185.7	-28.6491	6.13943	7.37899	5.82742	2	46.9001	21.8452	[]					7235.21	-1458.69	-5.16853	4.42766	4.45085	4.84053	15	38.4555	20.0348	[]					3032.79	-1265.34	-27.0585	3.29167	2.48868	5.01507	55	15.0723	13.7632	[]
836.289	-3914.35	-26.2641	5.98952	2.93016	5.03128	3	15.3225	30.5143	20.6563					11124.1	1950.77	-2.14364	4.68769	2.63075	5.13284	17	43.6495	12.4616	12.9322					2909.53	2315.6	-33.4343	6.44651	5.9066	4.65981	58	68.3271	35.1601	35.4347
826.639	-3910.59	-37.7121	6.45411	4.39528	4.39777	3	150.1	15.438	[]					11127	1963.18	6.74633	3.0953	2.22323	1.82096	17	52.8669	15.5431	[]					2938.49	2300.66	-29.2021	5.06984	4.74691	3.86205	58	58.6424	32.8605	[]
814.555	-3913.93	-47.6782	3.88215	5.68169	3.41399	3	14.5773	16.0167	[]					11125.6	1963.01	-3.95378	5.63069	2.54655	2.27465	17	83.4836	10.7918	[]					2935.81	2338.81	-30.8523	5.66751	5.14051	3.92231	58	53.0305	38.2836	[]
1712.62	-8199.32	118.873	3.17928	5.41948	2.67448	4	75.1285	17.3542	15.7377					-1702.41	2234.17	-29.1397	4.66026	4.6093	3.04231	19	55.8735	18.7461	16.9204
1705.03	-8193.49	112.145	5.8257	4.37639	2.66194	4	66.248	11.7021	[]					-1711.9	2221.91	-31.3915	5.73923	5.27598	3.59918	19	71.5217	15.6654	[]
1721.91	-8186.89	111.088	2.82062	4.12877	5.65494	4	38.6235	18.1567	[]					-1696.48	2216.51	-31.2015	4.72324	5.08252	3.95733	19	52.6048	16.3497	[]
2382.69	-13820	-29.2129	8.02116	6.98886	5.01275	5	63.9356	16.0122	16.5139					2038.12	-130.767	-18.4353	4.52416	3.81292	3.71936	20	68.9587	12.4515	13.6827
2377.42	-13804.5	-30.0774	6.82466	3.4461	4.87907	5	56.8314	16.3261	[]					2039.05	-126.025	-5.5482	3.96562	5.4379	3.8173	20	51.1209	13.7634	[]
2384.59	-13811.2	-15.9377	5.6033	6.01031	3.2679	5	59.2331	17.2033	[]					2028.99	-122.678	-15.9239	4.17624	3.60313	4.42884	20	59.9205	14.8334	[]
Cell #4
x	y	z	stdev x	stdev y	stdev z	DBSCAN ID	Inter-blade angle	Inter-blade distance	Average inter-blade distance
-1496.53	540.912	110.189	5.80576	7.79186	5.69003	2	91.3297	19.969	19.7949
-1485.37	545.42	118.257	5.70819	8.29743	5.40004	2	53.634	14.4937	[]
-1502.58	559.72	107.285	2.74432	5.45033	5.09679	2	35.0363	24.9219	[]
-5331.39	-767.72	112.352	7.75956	8.70383	5.22459	3	10.4284	34.5674	32.5399
-5284.46	-777.431	110.991	4.95533	4.66657	4.21086	3	23.8852	47.9431	[]
-5298.99	-778.54	107.019	6.29839	7.41472	5.60216	3	145.686	15.1091	[]
-4324.82	1693.57	108.363	7.23738	4.95421	9.68917	4	48.2036	21.7611	20.2285
-4319.88	1676.86	121.253	6.83736	5.51629	8.74362	4	69.223	21.6681	[]
-4306.02	1684.22	114.074	3.42218	7.455	4.3865	4	62.5734	17.2564	[]
-4322.13	1287.65	116.553	4.67739	7.15913	4.95659	7	66.1422	13.1761	15.3448
-4317.77	1296.12	103.225	2.17996	6.93809	4.32063	7	47.2175	16.3812	[]
-4309.91	1284.94	112.434	3.3858	6.88194	4.30033	7	66.6403	16.4771	[]
-2406.37	882.465	118.06	5.9519	4.93247	7.33554	9	57.1925	16.8364	17.133
-2423.71	886.818	117.352	3.96907	5.29329	5.44772	9	58.1719	17.8953	[]
-2411.98	896.277	110.236	6.24653	6.03156	5.07411	9	64.6356	16.6673	[]
-3926.26	-380.63	108.727	9.06449	3.22156	3.47934	10	58.0196	18.2378	16.144
-3922.87	-369.011	115.039	3.97579	2.86239	6.66854	10	72.9305	13.6496	[]
-3939.35	-370.203	115.977	5.36918	5.02399	6.11123	10	49.0499	16.5445	[]
-1126.1	795.143	135.189	5.66103	6.92199	5.98385	11	90.0836	17.1167	18.8325
-1119.35	781.68	140.739	6.98979	5.54288	6.43329	11	47.0206	16.0539	[]
-1139.64	785.999	130.079	5.35601	9.69548	7.18545	11	42.8958	23.327	[]
-1796.66	-802.044	105.392	3.42147	5.0174	4.51674	12	39.2092	16.0878	17.9238
-1809.63	-785.729	115.421	4.33336	3.18884	5.20386	12	43.9546	23.1258	[]
-1805.34	-788.958	101.889	5.24649	4.74327	3.33446	12	96.8362	14.5578	[]
-3938	315.669	119.734	4.95726	6.94332	6.44716	13	119.646	11.8311	20.0771
-3945.93	329.723	107.453	7.90916	6.74484	6.83763	13	21.5594	20.2793	[]
-3926.47	315.942	122.348	3.96603	6.39313	8.25483	13	38.795	28.1208	[]
-1629.89	-544.485	119.305	7.00179	8.04811	6.21	14	33.871	25.704	21.8152
-1642.26	-523.555	113.575	7.56592	7.48871	7.23617	14	75.7315	24.9823	[]
-1636.72	-528.137	100.685	7.90285	7.14043	6.25292	14	70.3975	14.7592	[]
-3066.18	25.8505	107.353	7.09357	8.68207	9.32793	15	118.124	16.8861	26.4761
-3051.5	10.3332	121.48	6.48357	6.48416	6.2726	15	23.8659	25.6133	[]
-3080.93	20.1272	101.438	6.31601	9.61606	7.63439	15	38.0097	36.929	[]
