# Supplementary material for: The molecular basis of force selectivity by PIEZO2
Source: Nature. 2026 Mar 4;653(8113):297–305. doi: 10.1038/s41586-026-10182-7 (PMC13149025; doi:10.1038/s41586-026-10182-7)
Supplement: Supplementary file 7 — Source Data Fig. 4 [file 41586_2026_10182_MOESM7_ESM.xlsx]

## Sheet: Figure Data
Fig. 4d - FWHM			Fig. 4e - Spearman's Rank Correlation		Fig. 4f - Induced current densities
PIEZO2	FLNB		PIEZO2/FLNB		Control	Scrambled DsiRNA	Flnb DsiRNA
97.7989	68.3339		0.717429		0.3224	0.9731	6.409
74.687	63.0875		0.836687		-0.2771	0.02003	12.5
75.2874	60.9291		0.756754		-2.923	-0.06347	4.594
91.8629	66.3333		0.66609		-0.2975	-1.683	17.19
73.9712	62.2488		0.841534		-0.9955	-2.041	1.967
74.6042	57.4906		0.622736		-0.5348	-5.792	4.212
87.1979	57.0161		0.771699		-0.07382	1.503	1.297
66.3754	59.7006		0.7863		-2.885	-5.53	1.018
92.2664	74.935		0.724347				-2.177
77.863	68.7871		0.794659
78.0703	68.4475		0.851476
80.4452	70.3697		0.591571
58.4789	83.8826		0.822083
65.6664	83.5792		0.706826
50.4399	80.3403		0.715498
82.6998	86.1994		0.780702
85.4804	68.201		0.710547
104.505	57.7244		0.780805
80.9873	59.705		0.546767
142.406	61.6665		0.738556
87.3695	61.4489		0.538993
66.5282	59.7513		0.876436
58.9709	63.1035		0.690616
96.609	55.1171		0.777673
60.8294	90.817		0.478568
53.0521	79.6228		0.722184
52.3263	104.823		0.735154
58.3269	71.0346		0.683781
73.1683	57.0956		0.766694
87.6302	62.6682		0.653943
85.2081	60.5651		0.770556
77.5127	56.3563		0.436042
57.4309	61.6287		0.905009
75.3826	60.0996		0.875759
62.0944	58.3395		0.817193
66.9224	60.8625		0.926595
63.4003	68.7016		0.75473
59.7958	60.4669		0.874544
64.0814	65.5933		0.79011
59.785	60.5975		0.587467
72.2913	55.5199		0.965089
90.7941	56.0181		0.726235
87.2157	56.1347		0.767852
79.3719	53.2008		0.58494
60.5586	65.24		0.44659
83.9768	66.2057		0.695906
69.9261	66.3139		0.726083
64.5438	63.182		0.691639
80.8458	70.7978		0.616903
82.7371	81.9306		0.647158
65.3026	71.2805
90.772	75.6116
74.6812	54.1298
96.8359	60.495
76.0206	58.0785
90.6775	51.2832
55.5126	70.1445
69.8952	75.0291
64.8907	73.1338
58.6377	68.8257
103.276	66.6363
102.751	85.9863
130.387	80.3635
113.548	66.7321
94.7452	65.1265
115.153	60.8878
104.15	61.9695
85.7741	60.6291
79.5033	55.2716
192.004	61.5765
84.5414	57.4155
86.8981	54.0119
99.1857	57.4512
63.9775	61.3793
65.4077	61.0958
109.534	52.6749
83.3915	62.1809
94.7368	64.7896
80.4661	62.8924
118.977	63.3493
80.1455	72.0558
84.1895	73.866
95.0014	67.6712
96.3866	74.8756
51.6827	60.5689
56.0535	61.9473
47.7077	64.2784
61.1178	56.5857
59.1903	56.8292
70.9375	58.4614
82.8664	58.8182
54.0854	51.5576
52.9689	59.9013
49.9502	58.8619
49.5744	61.2339
47.5499	54.6917
52.7351	65.27
47.6896	59.2987
50.7571	63.6873
43.7711	59.5287
54.8313	67.8741
53.0123	65.2077
50.4538	67.6501
53.712	61.9826
52.5769	110.628
53.4131	86.8693
52.8285	79.7567
49.2655	128.611
81.0236	59.2629
78.6571	58.0735
98.7991	60.4713
71.4955	54.9289
43.0904	57.4586
44.2226	55.6137
43.6721	55.0668
37.9096	56.2736
117.563	62.3503
67.418	62.4347
68.0293	62.7708
91.145	60.6627
50.5951	51.8817
59.4696	50.59
49.9319	51.5792
55.9785	44.378
93.2336	47.907
148.676	43.4875
332.367	41.1853
91.3795	41.1479
95.4069	76.8895
99.8387	86.7248
96.2708	74.694
107.956	88.9229
59.144	72.4205
69.3211	135.016
52.6024	87.9798
83.7973	88.7921
102.683	57.2006
129.826	68.4542
85.9454	78.1564
137.046	50.0902
53.8449	60.5247
79.3433	55.8497
57.206	55.0166
68.7123	61.2537
70.607	153.053
72.1436	95.8619
80.5912	102.966
64.278	79.7078
108.304	135.249
96.0903	64.3154
87.2775	65.9165
109.614	126.174
234.044	56.1353
74.4627	97.157
79.1938	79.6095
101.631	58.637
106.146	42.8986
87.9886	43.051
116.544	40.068
98.6821	37.4451
84.6827	49.4141
77.5028	44.4187
79.2017	42.7877
83.1089	43.6702
88.9406	77.2375
84.6917	161.947
96.5949	79.279
79.2874	138.209
96.2595	66.2431
143.045	167.217
114.431	75.9746
140.29	78.0236
108.39	42.8173
98.5944	46.825
111.622	39.6321
93.2242	43.5454
93.0528	59.6001
86.6129	58.9624
90.3882	60.596
91.6205	54.8214
86.4633	43.2013
94.4032	43.1468
79.0916	40.7008
105.76	36.6651
64.9654	65.9468
104.77	64.6174
82.2057	66.6778
72.5883	61.5178
90.5992	71.3227
96.214	72.7182
84.4946	88.7529
98.5264	62.7735
83.2749	52.0744
76.7914	59.3977
69.5101	62.2731
130.353	47.9166
107.993	87.2227
111.093	126.815
104.293	97.5545
123.122	84.9364
	72.0648
	70.8108
	69.8149
	68.3443
	58.4599
	56.6934
	57.5335
	53.0067
	64.4998
	53.5769
	74.3378
	47.9003
	56.8672
	65.6806
	61.7134
	53.3419
	52.9689
	49.9502
	49.5744
	47.5499
	52.7351
	47.6896
	50.7571
	43.7711
	54.8313
	53.0123
	50.4538
	53.712
	52.5769
	53.4131
	52.8285
	49.2655
	81.0236
	78.6571
	98.7991
	71.4955
	43.0904
	44.2226
	43.6721
	37.9096
	57.8463
	58.8164
	56.1956
	56.0982
	74.7321
	57.7406
	80.8251
	54.3528
	65.2773
	64.481
	64.2066
	60.5907
	50.1865
	53.1533
	49.3351
	49.3781
	75.2299
	62.1382
	82.3147
	56.1305
	69.2871
	72.2873
	65.0805
	77.7645
	71.3999
	80.9477
	71.6917
	72.6195
	46.737
	46.0138
	41.3344
	44.6971
	63.0618
	62.2684
	57.5121
	67.9057
	64.8398
	93.2165
	69.4169
	81.0611
	56.5194
	51.6644
	62.9721
	43.9637
	53.1495
	48.712
	51.1937
	43.578
	52.35
	45.9815
	46.4741
	43.8889
	50.2547
	48.0646
	45.9621
	44.8851
	51.0107
	52.8789
	48.7212
	50.1978
	49.8705
	57.5478
	54.8984
	48.7377
	50.9229
	52.78
	53.6098
	46.7885
	46.0005
	47.3875
	46.2772
	47.3375
	69.6765
	80.9384
	71.962
	71.4234
	49.6689
	51.4398
	50.9776
	44.8813
	53.6558
	46.5635
	48.9062
	48.5871
	45.6278
	45.759
	45.4006
	38.2287
	44.5874
	43.307
	43.3831
	36.8976
	57.4736
	51.1064
	53.6125
	50.0318
	55.3146
	50.0751
	49.4526
	51.0293
	52.9875
	51.6613
	48.6319
	52.625
	158.622
	63.671
	68.3795
	83.0251
	45.2696
	46.1327
	43.0115
	40.4546
	51.4764
	59.0209
	47.4307
	63.2412
	46.3367
	47.8394
	46.3316
	41.6252
	50.0361
	47.0714
	44.7595
	49.3093
	59.9715
	64.0421
	63.3867
	60.7846
	73.26
	86.5196
	80.0539
	71.8536
	56.5376
	52.1026
	52.6055
	50.9122
	51.2035
	53.9644
	52.5402
	45.9537
	50.6992
	44.4594
	41.3992
	46.1647
	61.6108
	49.9135
	54.1195
	50.8513
	48.1792
	47.3752
	46.3874
	43.8837
	103.104
	92.3583
	114.841
	94.4778
	95.527
	119.619
	88.7489
	140.452
	47.9143
	48.4786
	46.3433
	42.2404
	90.583
	82.2315
	74.6139
	102.328
	57.1062
	50.0924
	46.369
	61.1906
	45.0108
	60.6453
	48.9122
	46.9066
	57.3735
	51.5265
	53.2321
	51.6269
	43.794
	44.6799
	44.8837
	38.1485
	44.9581
	45.8694
	44.7032
	38.2146
	45.2991
	44.9335
	46.1895
	39.5261
	60.6953
	56.1268
	52.0382
	66.184
	51.7601
	55.7763
	59.432
	46.5282
	77.9041
	59.3066
	72.1244
	59.1705
	48.9262
	49.9956
	45.7896
	46.4557
	53.4322
	78.2914
	58.1841
	64.2603
	59.3951
	92.7987
	64.424
	77.6762
	72.5854
	71.8828
	62.9839
	80.3212
	83.4259
	81.7606
	67.394
	103.679
	69.9466
	88.2832
	69.3551
	82.1598
