# Supplementary material for: The molecular basis of force selectivity by PIEZO2
Source: Nature. 2026 Mar 4;653(8113):297–305. doi: 10.1038/s41586-026-10182-7 (PMC13149025; doi:10.1038/s41586-026-10182-7)
Supplement: Supplementary file 8 — Source Data Extended Data Fig. 2 [file 41586_2026_10182_MOESM8_ESM.xlsx]

## Sheet: Figure Data
Extended Data Fig. 2a					Extended Data Fig. 2b				Extended Data Fig. 2c					Extended Data Fig. 2d
Time (hr)	Cluster 1	Cluster 2	Cluster 3		σ X	σ Y	σ Z		DBSCAN Clustering	DBSCAN Clustering	Mean value of traces	Mean value of traces		Alexa 647			Fluorogenic DNA PAINT			Traditional DNA PAINT
0	0	0	2		0.353135	0.665319	0.544531		PIEZO1 TCO*K 103 Isotonic	PIEZO1 TCO*K 103 Isotonic	PIEZO1 TCO*K 103 Hypotonic	PIEZO1 TCO*K 103 Hypotonic		itr 8	itr 9		itr 8	itr 9		itr 8	itr 9
1	0	0	1		0.566195	1.15129	0.386307		19.3035	30.8396	40.0043	52.6085		12.0306	10.8477		13.8767	13.1087		20.502	42.7239
2	0	2	0		0.967879	0.665775	0.756922		46.2889	22.7148	44.6598	39.77		11.6018	9.73678		19.178	17.1285		32.7699	18.8865
3	0	1	0		1.07012	0.118035	0.825071		27.2589	20.1913	37.3571	32.3919		30.2871	13.5385		15.2292	13.1793		27.7947	25.5568
4	0	0	0		0.640489	0.965075	0.529454		37.0564	16.073	44.9791	45.0736		22.4755	16.9301		14.5979	16.2655		36.1477	20.1706
5	0	0	0		0.359336	0.435722	0.229305		39.2573	44.065	19.321	19.1716		16.0295	12.0837		13.2262	11.8726		42.9822	27.7375
6	0	0	0		0.735291	0.624954	0.508006		41.8244	36.6502	39.4457	25.5757		11.642	11.2451		15.2616	13.2906		35.1094	6.99405
7	0	0	0		1.54631	0.190247	0.543222		20.4625	28.2008	34.6779	42.3928		11.6114	10.5225		16.4188	13.5857		12.7279	9.19239
8	0	0	0		0.650821	0.881196	1.84003		32.7085	35.3372	37.0537	50.7662		14.0164	11.7792		18.4685	18.1064		25.7015	39.8317
9	0	0	0		1.79001	0.771755	1.20263		30.1425	27.1508	30.7058	31.9556		15.6476	16.0491		18.4639	15.0995		83.3994	19.395
10	0	0	0		0.674692	1.03926	0.856776		25.8067	20.6354	53.2745	9.47333		14.5268	13.5522		16.1261	15.0361		25.7423	61.3592
11	0	0	0		0.472903	0.658009	0.32705		17.074	22.8584	27.9371	44.1801		37.6327	23.9547		13.2414	11.6764		35.5436	24.8423
12	0	0	0		0.858066	1.05105	0.439579		14.1508	25.0887	40.5418	27.1586		27.4826	20.3672		12.1718	11.6631		57.2927	34.6327
13	0	0	0		0.98232	1.03586	0.737361		27.1164	34.4645	33.4907	27.1778		28.3414	22.3408		15.976	11.5017		21.6333	40.1539
14	0	0	0		1.57656	1.24133	0.743522		13.233	14.1822	40.8296	9.20772		22.1937	17.7428		13.0027	10.9915		40.7957	22.1488
15	0	0	0		0.587391	0.110439	3.00676		33.476	39.0904	38.8088	12.6451		37.0642	22.853		14.4314	16.555		68.6315	29.858
16	0	0	0		0.974356	1.71007	0.543964		14.9121	19.29	32.3446	9.61609		22.0224	11.4435		12.787	12.395		38.0303	24.1695
17	0	0	0		0.691918	0.630629	0.565262		31.9265	33.0781	47.1175	32.9335		13.1317	10.4611		11.1591	18.7213		47.9626	45.8873
18	0	0	0		0.787516	0.88698	1.16841		28.5033	13.7166	41.1281	46.328		11.8767	10.5911		11.4819	12.1523		57.1463	38.7518
19	1	0	0		1.06493	1.45266	0.823087		35.8332	34.7494	51.2487	40.5513		27.2795	19.8365		17.8583	17.9714		65.8901	30.5074
					0.657253	0.687429	0.463195		33.5084	29.9542	29.7284	49.5327		28.8098	22.8464		14.4555	13.2622		27.8927	19.6842
Time (hr)	Cluster 1	Cluster 2	Cluster 3		0.794382	0.433905	0.45903		33.2187	20.4195	33.1029	19.1143		32.164	19.8664		16.5576	11.5754		30.4271	31.0851
0	0	1	0		0.219494	0.576013	1.03521		34.9019	16.272	27.4923	32.9482		9.96918	10.3618		18.9336	28.2714		47.6398	32.1685
1	0	0	0		2.58567	0.755334	0.641872		23.9323	34.9606	21.1277	32.5509		35.0211	19.783		18.0959	15.8099		45.0577	26.685
2	0	0	0		0.554841	0.532078	0.26579		17.6597	14.3173	46.1179	22.1123		32.4817	20.7025		14.4324	18.7846		36.8985	39.1599
3	0	0	0		1.30511	0.617119	1.19767		35.0552	9.41225	27.707	39.126		33.9197	20.2582		16.2132	19.5296		91.002	27.5278
4	2	0	0		0.380358	0.745339	1.34103		41.2902	38.2022	49.3012	37.1422		18.1885	16.0725		27.7149	22.9551		57.8132	53.4636
5	0	0	0		0.54936	0.787489	0.387714		14.6999	39.9439	32.2857	35.2058		14.1931	14.3505		17.0251	9.86061		35.2179	31.1256
6	1	0	0		0.708435	1.16093	0.889342		21.9939	28.3444	31.0584	25.2563		14.2745	13.3754		12.5455	13.3078		43.7899	28.4756
7	2	0	0		1.44273	1.09559	1.49354		15.0509	43.8443	42.4187	14.8263		25.3685	21.5053		14.8256	11.9525		41.4723	23.4297
8	1	0	0		1.33211	0.0978414	1.209		16.1687	12.8965	31.6164	34.9464		12.6857	9.46143		13.2278	13.8924		35.3893	27.4038
9	0	0	2		0.362099	0.212182	1.74241		28.5999	16.0879	38.084	44.3587		11.4152	10.7833		13.5244	12.7846		44.9055	17.6281
10	0	0	1		0.769558	0.606363	0.601654		25.0094	15.3579	23.6895	16.097		47.0092	14.5556		12.2305	10.5744		49.8278	26.9607
11	0	0	0		0.56888	0.705015	0.321228		21.8863	20.904	48.951	36.2315		27.962	19.5656		12.9384	10.4612		50.6366	26.3021
12	0	0	0		0.513382	0.446989	0.312328		15.3087	33.9435	42.2519	39.5316		21.9478	16.9663		21.2658	12.7067		31.8521	18.2444
13	0	0	1		1.5309	0.422822	0.817608		20.2107	9.63746	38.4894	9.09065		18.715	11.4226		17.6604	18.0183		41.0093	34.8334
14	0	0	0		1.21751	0.571218	0.25357		16.247	9.69261	19.6017	27.06		31.8302	19.9339		18.2995	13.7824		44.3847	34.7316
15	0	0	2		0.716971	0.60913	0.363465			25.7272	23.8724	37.0306		10.1375	8.53089		11.4483	14.0494		49.2857	22.1007
16	0	0	1		0.671273	0.592462	1.16443			9.48184	23.5759	33.4067		16.2627	20.3859		9.55809	10.0094		47.7116	26.3036
17	0	0	0		0.864789	0.842127	0.226207			9.70921	24.4256	42.0732		17.55	10.1166		16.248	14.6522		44.3498	48.4508
18	0	0	1		0.934603	0.959282	0.547155			10.9464		39.0326		32.7267	22.0012		12.8174	14.3301		64.2962	28.1301
19	0	0	0		1.19249	0.555151	0.629499			15.9232		9.26605		24.7393	16.1114		12.3372	12.871		31.7749	32.9534
					1.12828	1.10401	0.309451			17.6553		35.0956		28.1432	19.1294		11.5987	10.3022		21.0079	40.464
Time (hr)	Cluster 1	Cluster 2	Cluster 3		1.0305	1.16182	0.935789			15.8412		39.0293		18.4728	17.6958		13.21	12.3891		54.8908	30.2007
0	0	0	0		0.784111	1.00173	1.21628			15.697		39.0484		12.5941	16.7577		13.6189	16.8666		27.6444	37.0482
1	0	1	1		0.494733	0.364512	0.346749			30.2278		33.5011		25.4472	19.2531		10.6967	9.78832		28.2041	27.8966
2	0	0	1		0.8338	1.231	0.418527			16.9005		47.2052		22.3939	17.1159		15.9836	15.2684		47.8586	35.5497
3	0	0	0		1.15338	0.881079	0.968887			14.5946		9.73081		27.2854	18.3251		11.7175	11.5856		47.9266	31.3049
4	2	0	0		1.11194	0.320465	0.5823			34.0871		11.5593		14.6098	13.0771		12.1489	9.13016		45.0518	23.3435
5	0	0	0		0.955925	0.964791	0.749199			35.3612		42.6681		18.2233	8.22396		14.048	11.4498		23.3666	29.8731
6	0	0	0		0.371142	0.49381	0.296456			24.3207		43.8137		17.9201	12.8191		14.5557	13.6339		97.8059	24.3639
7	0	0	0		0.254115	3.10309	0.781184			21.4444		47.0234		15.1042	12.723		15.3631	14.5848		52.3551	18.7671
8	0	0	0		0.283516	0.447333	0.51933			27.4711		42.3222		31.2091	24.4941		10.3245	10.3473		47.1738	31.2775
9	0	0	0		1.25987	2.10509	1.8877			27.1736		21.4256		9.76513	10.4341		23.7775	26.0814		29.3128	32.0728
10	0	0	0		1.86496	0.765507	0.87118			33.5809		40.7785		11.1546	10.8196		14.0749	11.9148		34.2791	30.2195
11	1	0	0		0.773879	0.527541	0.471811			42.0177		30.6735		13.792	12.1829		16.4176	13.335		46.2019	22.5452
12	2	0	0		0.795563	1.77301	0.512527			28.8564		36.9968		15.5587	11.4526		11.1908	12.2591		75.9552	34.0201
13	0	0	0		1.03055	1.82878	0.825477			34.8551		49.8744		9.63717	10.8097		15.1046	12.9158		11.2652	59.2051
14	0	0	0		0.894892	1.61591	0.869811			19.6451		42.1861		14.4607	10.1894		16.2236	15.2518		48.2224	30.9439
15	0	0	0		0.412413	0.308275	0.271663			18.1057		37.2022		47.9099	29.6609		9.95741	15.0235		41.2977	61.1741
16	0	0	0		0.56846	0.760772	0.496786			30.6533		34.0958		15.6378	15.1137		9.04136	9.59739		23.2123	30.1046
17	0	0	0		0.0336115	0.468363	0.763037			23.5724		37.0635		22.4141	15.6401		33.2251	15.2221		49.4436	27.2847
18	0	0	0		0.989593	1.93314	0.869109			42.5454		37.8503		16.9604	10.2704		12.8159	8.95731		48.6555	35.9096
19	1	1	0		0.849107	0.587204	0.232986			20.3314		9.71844		20.2705	20.0205		14.233	13.8683		55.6687	43.1316
					0.498332	2.46643	1.89422			21.5593		33.0944		19.0456	20.9144		12.7786	12.3699		26.022	29.6784
Time (hr)	Cluster 1	Cluster 2	Cluster 3		0.429888	0.450345	0.657942			21.0651		35.4107		20.9871	18.2804		14.5771	13.0481		56.0119	21.3854
0	0	0	0		0.94991	0.91805	0.296534			11.7046		41.8965		40.7982	20.8467		15.3964	13.8425		69.2532	32.0265
1	0	0	0		1.04391	1.17053	0.604288			38.5534		44.4251		21.9042	16.3547		15.4657	15.7477		46.7339	26.7446
2	0	0	1		0.50296	0.299982	0.015097			14.7786		39.1499		45.0957	29.2556		13.1019	16.2319		56.3685	16.7588
3	0	0	1		0.850055	0.688852	0.36466			38.8714		36.382		26.0549	15.7266		15.4575	12.8957		91.0752	34.4427
4	0	0	0		0.849542	0.0427008	0.758359			33.529		34.986		31.4071	24.8571		17.3014	13.8379		57.7261	19.5004
5	0	0	0		0.312811	0.226331	0.0947803			18.8181		31.6382		11.3172	11.5229		14.459	13.3958		57.7518	12.0475
6	0	0	0		0.371506	0.358301	0.751846			33.419		42.5077		7.99996	8.49581		13.9172	14.0453		34.6953	23.67
7	0	0	0		2.92433	2.67565	0.438339			24.8369		43.6748		28.7138	16.6502		13.0154	17.9364		21.7482	21.7715
8	2	0	0		0.848766	1.89943	0.888144			14.7297		38.5136		18.2387	16.1209		11.7365	10.5013		60.912	27.407
9	0	0	0		0.706777	0.517029	0.637569			21.8032		47.8661		9.19476	8.50482		13.9127	8.86561		59.9747	27.5899
10	0	0	0		1.16304	0.976861	0.814245			31.8531		35.6927		27.8287	19.2554		12.8348	12.8134		38.6368	18.8335
11	0	0	0		1.2226	1.76051	2.44188			39.5819		38.9095		28.8761	27.0836		16.7999	12.4055		62.4801	22.3216
12	0	0	0		0.9274	0.896493	0.19896			16.0059		52.1628		17.1869	14.9789		15.1439	11.419		48.701	22.822
13	0	0	0		0.999815	0.537335	0.578983			11.2789		31.0841		24.2317	18.6949		16.385	12.5832		33.7378	22.1241
14	0	0	0		1.63111	1.07346	0.942525			35.5004		32.2397		19.0929	16.2837		13.2403	14.146		30.7625	33.4052
15	0	1	0		0.566254	0.27304	0.776657			31.9114		46.0686		27.1481	16.4788		15.1958	17.0733		63.9075	26.8756
16	0	1	0		1.63665	1.30132	1.04873			49.8312		21.2246		12.0431	8.72611		15.9064	14.3628		36.7696	18.3848
17	0	0	0		1.5346	0.637702	0.453739			24.4877		40.788		11.9302	10.8958		16.1058	14.6794		36.7786	25.5708
18	0	0	0		0.505494	0.651872	0.899087			35.4648		35.9538		23.4165	20.6377		19.2617	27.4895		43.7229	27.7607
19	0	0	0		0.666067	0.667465	0.293532			16.5499		50.3286		26.9902	13.9279		9.90242	13.6429		34.4402	30.8496
					0.826161	0.468948	0.588762			28.4616		36.5301		11.8593	14.1862		11.18	11.5685		54.2615	29.9193
					0.507685	0.0981408	0.454454			41.1544		30.9168		15.6365	14.1823		14.6465	11.4042		37.8669	44.2053
					0.369627	0.695606	0.1414			40.9082		28.8669		41.4332	24.5822		13.2065	10.7302		80.7903	25.9724
					2.40801	2.27441	0.377538			31.4344		35.8264		18.5494	13.0203		12.8198	11.1855		45.421	14.2371
					0.750021	0.801214	0.680943			17.2485		13.782		27.8373	17.5404		12.7199	11.2863		0	0
					1.49821	0.357319	0.552198			18.1119		42.2482		26.2899	17.5907		14.2381	14.431		35.8973	33.1152
					0.614235	1.11279	0.341045			23.7949		33.2735		27.7966	17.4161		10.9891	11.8145		29.8781	17.8148
					1.63663	0.396554	0.584434			17.2266		21.951		18.8985	28.2256		14.5087	15.498		44.09	32.5741
					0.577402	2.40344	1.86643			21.7318		24.5212		36.5577	22.2791		9.46995	9.14339		57.0684	37.4406
					0.808899	0.625888	0.587569			43.049		39.1749		13.6636	10.9215		11.8624	9.27043		96.6421	90.1915
					1.18024	0.0556328	0.385901			34.2744		33.8559		9.55179	11.237		10.1395	16.6037		29.8377	24.4385
					3.39495	0.256725	0.512499			14.504		39.0918		26.4065	16.5624		14.4596	9.19931		30.9246	40.3567
					0.216322	2.89822	0.443053			21.2442		33.6535		10.2397	9.80164		12.1638	8.92539		62.8511	15.0654
					2.364	1.5457	0.863664			16.0373		10.3257		26.735	14.6258		15.2488	12.7685		48.0329	29.7771
					1.06621	0.444769	1.52561			15.0953		30.2248		22.3786	15.9843		9.27531	10.9432		15.3704	20.3859
					0.507172	0.461639	0.396382			26.4377		36.6957		27.0107	22.1145		13.9268	14.2672		55.6908	24.8086
					0.96554	0.74533	1.11724			14.5931		39.4572		15.9344	10.6913		14.4006	14.4182		25.4558	10.6066
					0.588536	0.361351	0.346039			13.1915		37.3036		34.1606	22.3651		16.5903	14.5826		4.3589	48.0729
					1.02679	0.261265	0.38682			23.9362		43.9004		31.6315	22.262		28.5529	18.8745		38.8864	41.4191
					0.560138	0.41948	0.508504			22.1213		8.01418		20.618	17.3684		28.3082	17.4599		39.2699	30.0182
					0.683837	0.991432	0.668081			11.3362		37.8318		16.7294	11.2908		16.1834	18.1121		32.4294	14.2829
					0.396212	0.88733	2.00023			24.4957		23.7324		10.4028	7.38995		19.149	21.6002		34.2145	36.608
					0.772344	0.480487	0.394689			21.9616		29.6189		15.7093	12.8649		13.3145	14.1771		0	0
					1.28068	0.672116	0.889172			30.7859		39.3278		28.8761	19.1614		13.3744	8.44437		77.6084	28.599
					1.0327	0.833674	0.552519			32.1807		41.2378		9.86142	13.9711		11.097	12.437		21.7141	20.7533
					0.0858685	0.0330799	0.274418					39.6581		12.4603	13.6562		11.3533	11.172		52.0073	24.5122
					1.46809	0.899051	1.25621					24.7119		13.2461	15.4936		14.7364	11.5372		58.6156	22.6653
					0.815861	2.08274	0.864309					37.8693		17.9217	18.0063		12.0958	12.469		27.0647	16
					1.88155	0.807591	0.75948					41.5261		28.2435	20.1005		14.9037	14.3077		27.1369	25.6456
					1.1439	1.69153	0.826301					15.4885		18.0653	24.8722		13.0231	17.9013		55.7347	27.091
					0.539286	0.574361	0.521405					42.7318		21.0803	24.0079		12.7984	17.6348		45.2029	19.6799
					0.837488	0.820509	0.35446					32.3356		22.2179	19.5855		14.1257	17.802		41.6829	58.2878
					0.382686	1.91423	1.42912					10.6225		10.6373	16.6829		12.0477	10.314		61.8245	33.7534
					0.510312	0.613727	0.573834					32.8386		16.903	15.4456		13.5722	15.7708		39.4748	25.2732
					0.706695	0.902926	0.519061					40.002		11.3784	11.6		10.1181	9.25556		34.9614	15.5949
					0.711704	0.505385	0.367828					40.0323		14.0694	17.3307		12.7915	10.7466		48.3124	41.2541
					1.37827	1.27551	0.246709					36.1897		14.9239	15.0151		11.5655	6.42118		78.1084	57.743
					0.52133	0.622429	0.347002					28.9867		22.7864	17.665		14.1687	13.126		46.4095	28.7871
					1.38726	1.13943	0.891076					39.9342		25.488	16.3293		10.0026	11.2634		35.9221	18.6163
					0.760454	0.572109	0.321085					31.4422		29.2685	19.1845		14.4975	11.6036		56.2109	27.2912
					0.805649	0.519102	0.635541					34.7225		24.2768	16.1345		14.1169	11.1451		77.6991	26.3381
					0.793955	0.72325	0.284568					20.4991		23.0698	19.0655		20.5759	22.3145		51.7803	26.979
					0.592344	0.622914	0.358395					41.1892		24.8216	15.0187		13.5996	14.0265		80.3536	64.8867
					0.7578	0.624916	0.472684					30.1503		29.6451	12.4466		23.4877	16.3394		40.4962	31.5119
					0.917919	0.597561	1.45033							18.9097	15.9283		26.0093	21.3373		22.9492	15.4629
					1.14924	1.30942	0.503535							10.3599	10.7851		13.7296	13.6028		50.8462	10.2144
					1.0337	0.948352	2.07354							23.5924	15.5406		12.4458	12.0864		22.4531	16.5616
					1.93008	2.27761	0.835583							28.008	16.917		12.9605	12.6116		46.6055	32.8877
					1.89341	1.57712	0.961009							26.5498	22.5352		13.9108	9.37379		36.3758	19.8536
					0.16678	0.816015	0.603743							31.4161	22.2639		12.5629	12.9149		29.0975	28.3737
					0.0309725	0.82332	0.443684							24.7747	15.5191		10.5156	8.51989		19.4539	35.8844
					1.4821	0.725867	0.457582							17.3874	17.1765		10.2506	10.6405		43.7343	23.9562
					1.42294	1.53333	1.06798							29.404	17.7218		27.3101	19.6946		43.6823	31.0913
					1.1122	0.71626	0.473421							25.4474	21.0041		17.9565	17.8717		65.6437	32.0292
					0.682179	0.395687	0.424108							29.8935	16.1606		15.5453	13.6428		45.4062	31.956
					0.908308	0.395634	0.707409							8.5808	12.8064		18.7901	11.9958		50.1074	22.2698
					0.404075	1.39877	0.482477							11.4158	11.7984		13.0249	11.1881		45.9447	27.5484
					1.83324	0.286254	0.460249							23.8986	17.2602		15.2635	13.1886		41.06	19.8978
					1.02429	0.988414	0.458977							27.598	21.0649		11.0966	12.7139		84.4766	16.9046
					1.04275	0.955152	1.63716							15.917	13.738		16.2031	13.6383		60.2142	26.0384
					2.57615	0.639987	2.74696							22.1064	15.4532		13.6287	11.514		35.5992	40.813
					1.22954	1.83373	0.669135							19.72	12.1454		16.2143	9.97323		27.1812	37.1356
					0.49937	1.00192	0.443							17.3839	4.82701		18.7727	17.6472		14.0712	28.0393
					0.962964	0.683014	0.429868							25.3172	19.1342		15.3771	11.5234		36.2127	24.0127
					1.18132	1.12163	0.816553							15.6778	11.9267		12.1758	10.1466		45.8126	26.8576
					1.80196	2.32919	1.46653							16.5648	12.5262		12.4963	11.1625		36.7295	24.9289
					0.772108	1.35417	0.319351							12.6069	9.03953		14.3493	17.4688		34.6622	38.4344
					0.532846	0.542616	0.651762							8.42418	7.44442		12.6556	11.4406		17.3466	11.2969
					0.356872	1.25898	0.827676							22.3499	16.8361		13.6723	13.6419		0	0
					0.978252	0.516707	0.788931							18.8012	11.2894		14.188	14.4895		49.0843	54.3541
					1.20868	1.74488	1.21083							12.5904	10.6679		15.3242	14.5355		28.8958	27.2446
					1.09743	1.268	0.307766							15.9401	14.3273		10.8579	14.2141		18.3734	24.1247
					0.23163	0.125729	0.554387							8.7779	6.71557		11.581	12.3055		83.2724	18.7901
					1.32914	0.714752	0.545025							13.5229	9.20674		12.8241	13.0552		28.0289	19.9643
					1.66523	1.35133	0.959115							16.2756	12.408		14.7367	15.0158		32.5593	27.8214
					1.36971	0.493752	0.793425							25.8309	15.7491		15.6812	16.1031		25.9406	30.4891
					0.567564	0.334985	0.648988							11.7862	12.5418		19.4071	17.2388		34.8094	16.7497
					0.706247	1.23341	0.325395							11.5702	13.1735		13.3976	13.8843		51.7574	27.5946
					1.43598	0.53118	0.960176							15.0943	14.3583		14.3473	12.7441		35.6413	26.5273
					0.331523	0.563428	0.763476							23.6138	16.49		22.9961	16.8502		46.056	34.0431
					0.884177	0.747937	1.0399							14.3111	11.09		15.5375	19.5619		32.9131	32.0976
					0.182116	1.77529	0.3744							14.8427	12.8387		36.638	19.1485		37.9925	32.5544
					0.581494	0.419381	0.88172							12.2548	8.99546		15.027	14.3729		41.0301	46.8771
					0.620811	1.17006	0.955306							30.0715	19.1184		11.2026	15.124		38.1826	31.7041
					0.258596	0.238687	0.815964							29.5111	17.3479		13.726	10.741		27.8568	19.8885
					0.703478	3.33592	0.89145							23.0629	18.3335		15.0845	18.7633		51.992	32.7344
					0.319626	2.24219	0.933354							13.0812	13.0335		11.1721	12.5645		32.2111	22.8599
					0.536028	0.558027	0.629588							25.0866	14.8732		14.4936	14.0118		36.9042	22.9084
					2.20333	0.659503	0.678646							24.8367	16.1799		18.4626	13.8714		27.2083	30.9839
					0.623831	2.03696	0.914147							17.7424	13.2225		15.1938	11.6398		35.3086	29.995
					0.670788	0.365634	0.313072							10.6043	11.7356		10.7795	12.035		30.8766	38.5975
					0.536532	0.944707	0.149606							12.7816	12.4876		12.2387	11.2463		46.5059	35.3124
					0.819825	3.22556	0.705375							15.1608	11.6269		11.8549	12.2522		18.6443	24.7308
					1.13706	2.0445	0.393287							14.0412	12.454		14.8715	14.1217		22.1284	28.2413
					0.316394	0.576505	0.278286							14.6055	12.2359		14.4053	14.3444		74.2512	39.9291
					0.259478	0.659507	1.05946							9.10776	10.5368		16.573	12.6776		68.4967	23.6495
					1.10245	1.34468	0.840521							16.9372	14.8958		13.3556	11.2495		53.3075	21.2426
					2.79077	1.01742	1.35525							13.2487	12.0897		13.6537	13.977		15.0333	16.5731
					2.18691	2.44428	0.508871							31.6776	19.4389		13.517	14.4259		58.8246	30.0444
					0.451694	0.639823	1.72853							8.90754	8.46983		16.8628	22.2959		34.2361	22.4359
					0.685261	0.792626	0.403021							10.8553	7.98556		18.8807	15.7364		66.5507	25.1661
					0.550872	0.576959	0.436455							10.5343	9.65437		11.4274	13.7562		21.1374	24.2425
					0.853346	0.441314	0.780316							27.5643	21.3693		13.6597	17.8556		67.688	27.5741
					0.696699	1.31425	0.853008							21.1609	20.3299		13.6217	12.5611		47.0659	22.6826
					0.703387	0.51458	0.355324							13.2464	5.34478		13.2117	13.5288		72.7173	29.4788
					0.864366	0.456841	0.411708							23.3445	17.5315		10.2143	9.37656		67.4707	25.4041
					0.753367	0.380084	2.09947							18.5106	12.5806		11.2128	16.6496		33.0173	20.9783
					0.158044	1.23338	0.25359							11.5333	6.5985		12.5726	11.0221		12.9306	37.1658
					0.232068	0.406895	0.797119							11.8823	11.2154		18.3916	14.5091		11.1168	37.3397
					0.506799	0.130468	0.541001							22.2505	16.1136		9.25746	13.1542		13.0639	14.9722
					0.122523	0.334923	0.1133							22.3267	14.8013		17.4322	14.4843		65.8432	26.7379
					0.650426	0.678951	1.07175							16.2942	10.4599		16.2701	11.4888		37.0405	11.1206
					0.790886	0.949867	0.840009							27.6877	17.6763		15.6614	12.543		19.6129	21.276
					0.819102	0.955714	0.506916							9.81319	14.1045		13.8573	11.422		10.2323	32.3991
					0.996324	1.09326	1.57346							11.3341	9.97497		9.10466	12.7047		22.0061	22.5692
					0.706637	0.556873	0.658627							26.0274	18.2648		14.0031	13.9613		42.9097	48.0694
					2.20763	1.40683	0.839072							12.8786	10.6413		12.7115	12.4636		34.7275	13.2212
					0.0939501	0.203466	0.286502							8.12438	6.56958		8.611	10.9866		49.0217	31.7786
					0.704609	0.619677	0.568369							14.4635	15.9311		14.6807	14.8472		44.8325	59.5255
					0.401624	0.531991	0.426314							22.3633	18.6561		14.3836	12.9571		31.2561	27.9737
					1.40549	1.40113	0.805475							25.077	16.3536		12.2142	14.3658		45.0764	22.8056
					0.879613	1.50226	0.567964							10.706	8.64421		11.9009	17.5827		38.7329	35.7231
					0.994502	0.950494	0.57441							11.1833	13.5153		11.4844	10.9243		47.8978	26.1438
					0.516415	0.856264	0.755948							13.4223	12.4388		18.138	11.872		40.0307	25.558
					0.0327424	1.75601	2.02332							18.5029	14.6945		16.7657	19.5119		100.833	31.7616
					0.629997	0.684839	0.333383							11.663	5.21343		12.5414	11.6685		55.3655	9.2376
					0.66746	0.536951	0.148807							17.3862	9.86044		12.9518	12.0757		0	0
					0.315762	0.252864	0.253049							11.3307	9.79407		13.9304	10.7696		29.6946	20.074
					1.93048	1.25015	2.02701							26.8553	17.8716		13.963	14.3972		49.0089	19.1034
					0.736058	0.36238	0.799801							29.743	18.0755		12.9905	11.5249		68.0637	26.1852
					1.1533	0.965673	1.10229							9.78566	10.4762		17.0866	16.6909		26.6289	28.4722
					1.65092	2.36748	1.20218							12.6267	9.14524		13.0214	10.9935		57.0058	42.868
					2.94499	0.763043	2.18803							17.1391	16.1301		13.4463	14.975		27.2213	32.1603
					1.23757	0.597142	0.508871							8.52105	16.9124		11.0178	14.5525		64.4259	27.5681
					1.30843	3.42611	0.373916							12.8058	8.42551		18.0012	15.4749		84.7073	32.8887
					1.57566	0.94631	1.23547							14.9023	13.0643		13.6858	16.5049		22.2768	19.9239
					1.02325	0.504854	0.541941							15.0102	13.3534		17.7864	12.5661		24.7167	32.1908
					0.78057	1.33365	0.799456							15.3581	9.40118		9.56235	14.1866		50.5418	30.2592
					1.31272	0.843682	0.404987							12.5635	13.2904		14.8181	14.1478		46.8864	38.4794
					0.879362	0.558825	1.4607							16.0976	10.8304		16.0092	12.5816		26.3666	28.8473
					1.76508	0.0575068	0.977491							25.7003	15.3438		12.4486	18.704		30.6154	19.3054
					0.595357	1.67031	0.62912							25.7944	15.504		15.2123	12.8383		87.1856	18.61
					0.677216	1.36699	0.721801							11.5147	8.63639		18.7669	17.8101		36.833	25.957
					1.71584	0.665942	0.607916							12.955	10.9062		13.858	11.9824		31.2889	28.3427
					1.20929	1.27276	0.444302							14.4584	13.7063		14.3169	13.7122		43.3985	30.0342
					1.30217	0.388744	0.643559							11.7446	8.31245		13.6591	13.135		58.395	37.9973
					1.86342	2.72308	1.03539							11.6567	11.2934		10.1441	10.6516		23.2266	33.3038
					0.77072	0.850216	0.4628							12.9522	10.0838		13.749	11.6731		99.4348	28.1061
					0.558507	0.782989	0.86231							14.6585	10.4931		12.6453	11.8825		21.9024	35.6468
					1.53475	1.31363	1.48107							24.255	16.8284		21.2481	15.6065		63.0291	19.3305
					1.27201	1.26057	1.35108							23.0034	16.6693		12.8097	11.5837		60.7558	32.5925
					1.51904	0.808477	0.670107							19.7076	16.6904		14.9685	16.8947		63.54	11.3578
					0.712465	0.859902	1.40284							20.2619	16.7231		14.9153	13.4879		38.5187	36.2395
					0.775906	1.24692	0.714228							27.0394	15.5441		14.1674	12.6199		22.5241	25.6255
					0.813705	0.716279	0.758997							19.2435	12.2618		21.2587	14.1362		48.8863	68.9853
					0.813984	0.781117	0.674808							16.1942	9.79398		21.2162	13.7616		6.36396	19.0919
					1.14471	0.804443	0.583892							11.9765	13.7246		11.7468	11.3513		29.2111	49.193
					1.2069	0.231741	0.497554							13.4634	9.90579		15.4279	13.5332		75.3822	26.6065
					0.827111	1.45834	0.53449							19.2434	15.6972		14.1604	11.0548		21.0068	31.2981
					0.606028	0.792259	0.470258							18.4583	15.0527		12.7005	11.894		60.1445	26.6439
					0.66277	0.627613	0.555347							23.2582	16.763		16.6455	10.894		45.8901	29.1744
					1.38374	1.03982	0.639468							15.543	23.3725		22.5635	16.6122		26.7893	34.1272
					2.91021	1.76826	0.508106							17.837	14.7235		12.5562	13.1432		70.884	29.324
					0.337806	1.05429	1.07852							19.6056	15.8093		13.0603	12.3425		37.7823	19.5371
					0.896833	0.591965	0.444831							12.9063	9.54853		13.5584	16.1167		30.9677	41.4679
					0.548119	0.601507	0.933803							27.3215	14.6536		14.2463	13.7622		54.45	26.6158
					1.34953	1.24554	0.337011							28.0394	19.1196		18.8162	12.2896		26.0647	15.3188
					2.32476	0.84501	1.61031							24.5733	14.8059		15.8602	13.9823		48.3436	24.8328
					0.970871	1.07376	0.580077							8.99494	7.96575		10.5357	9.67167		59.8136	38.1346
					0.66677	0.442331	1.00683							14.1237	13.5856		13.071	14.1968		41.0435	40.4743
					1.33402	1.39218	2.18491							15.0779	11.6253		9.50372	13.2126		53.4455	27.9009
					0.847356	1.15482	0.910265							17.3093	13.5555		23.3803	15.3053		65.6232	24.1834
					1.92677	0.446219	0.607634							19.8258	20.3307		13.9937	12.0576		54.0353	25.2813
					1.88788	1.01426	0.464675							15.9916	17.0205		11.8109	10.9965		31.2343	97.9473
					1.19401	0.782928	0.880971							13.3526	11.7445		13.4753	12.9522		39.2071	31.0048
					0.262297	0.503717	0.448664							27.7187	19.1419		12.6762	12.0722		45.7894	28.3602
					0.799592	0.589872	0.885376							32.6136	20.0186		14.7997	11.2763		26.1151	26.2545
					0.60828	0.864063	0.620686							8.85299	7.9712		12.0168	12.6257		12.8304	26.2152
					0.754158	0.548171	0.540926							13.7314	9.39068		18.6801	12.0615		47.6182	41.9823
					1.13214	1.47243	0.690356							14.5183	13.5516		14.3553	14.6017		34.6083	32.1042
					1.2811	1.65085	0.770099							17.6881	15.5558		13.7588	15.2951		34.0514	24.2129
					0.669841	0.877146	0.809777							17.6379	11.4665		14.9664	19.3139		28.4312	27.8593
					1.00804	0.882152	0.433329							14.2236	12.7116		14.7063	12.9754		36.7112	31.0573
					1.54606	0.802227	1.10113							25.6761	20.0415		15.1286	15.2013		51.7885	30.6936
					0.786758	0.756402	0.383904							12.4271	13.0023		11.4328	16.5192		35.2373	23.8939
					0.6056	0.370738	0.260847							22.4427	16.1851		17.4869	12.8151		45.8398	13.3292
					2.8685	1.38748	0.397153							24.6647	13.4767		13.3849	13.2349		35.4779	33.3945
					2.33059	1.32695	1.14863							25.8597	15.0735		13.7149	9.67093		52.1475	19.3365
					0.815397	0.881065	0.368578							15.3783	9.30788		10.8113	9.83335		34.6881	32.7411
					0.425245	1.40825	0.295937							24.1555	16.2085		10.9691	17.2733		42.4695	28.3408
					0.978814	0.262031	0.605852							11.834	10.8622		19.9033	17.989		41.5415	39.239
					1.59255	2.87678	0.520753							11.5888	8.85571		13.1036	12.1538		38.7647	48.7617
					1.73237	1.1567	1.02266							11.3205	11.7453		15.5093	11.2384		48.8535	12.339
					1.14051	1.87118	0.443759							29.9206	17.3869		13.6999	19.6258		34.8906	33.6491
					1.60528	1.86779	0.983877							30.3007	24.1622		16.21	12.036		54.4633	25.025
					0.856536	0.857512	0.415019							10.7595	10.369		10.7452	9.24652		55.1178	28.4328
					0.83761	1.21277	0.48648							13.4167	10.9069		10.8958	10.2884		61.7919	32.0022
					0.920187	0.602955	0.52928							9.81673	9.19972		12.1919	9.09788		53.79	23.2931
					1.13251	1.04962	1.2048							11.2747	12.5392		11.9297	10.9923		52.3555	30.3738
					0.525705	1.16848	0.651237							18.4282	13.6784		12.2232	14.7675		46.2187	33.5584
					0.872029	0.907252	0.645459							12.609	11.8211		12.4418	12.1577		15.8403	3.86221
					1.44404	1.1635	0.866493							25.2285	17.1808		10.4068	11.2797		59.7711	34.6253
					2.19925	0.678436	0.620898							17.3679	10.2911		8.9514	9.1294		50.0584	21.142
					0.560249	0.352061	0.709022							29.1372	19.345		14.7287	14.1717		38.2518	50.9735
					1.2964	0.530149	0.30583							16.5807	10.1122		15.0923	11.8177		30.8686	25.3571
					2.41006	2.57549	1.5269							8.81688	11.1569		15.3061	13.1109		48.1451	17.5852
					0.819327	0.883586	0.57277							27.7513	14.6135		13.2453	15.2381		59.8807	25.7721
					1.47552	0.769405	0.187405							14.2643	10.7561		13.8211	13.8441		48.9408	28.7309
					0.616518	0.568875	0.349754							14.7445	10.9627		12.6391	14.9144		48.8651	20.5499
					0.921753	0.390261	0.513766							12.4544	10.8997		17.6107	15.0203		48.2552	25.1668
					1.34616	0.870221	0.417336							25.8612	12.7225		13.7118	11.9939		32.8219	23.6643
					0.968563	1.76265	0.628815							34.722	23.3573		13.1755	15.0794		52.6061	24.8676
					0.613944	1.4684	1.07917							28.9753	15.3731		12.0842	18.5562		47.6314	38.6879
					1.09262	2.35729	0.399081							26.5924	15.7631		14.2031	11.5188		12.0444	19.6409
					0.979144	0.120993	2.71282							17.3177	12.9604		13.5659	16.2555		51.1825	25.8951
					0.923071	1.26202	0.327276							18.8592	16.1513		18.207	23.0013		97.9615	39.5195
					1.09525	1.50783	1.60187							8.38558	8.47545		13.4947	13.2355		25.6571	30.2372
					2.02827	0.427504	2.60149							12.1758	18.5188		15.4033	15.2362		13.1072	10.1143
					1.65349	2.11205	0.251277							17.4986	10.783		18.8178	11.4769		35.1876	37.5287
					1.0262	1.01332	1.19333							14.7179	14.9352		20.5816	17.9211		49.8254	37.0212
					1.19645	0.625441	1.07805							14.5109	14.1238		14.4577	11.8868		31.0403	28.9189
					0.691275	0.127439	0.948183							16.5115	14.7148		13.6851	14.5206		84.0732	12.8452
					0.432667	1.1692	1.64988							12.6042	11.2144		15.3231	16.2319		45.5134	31.915
					0.713261	1.17337	0.618309							14.127	18.2384		15.8519	13.8216		22.8189	31.2522
					0.87851	0.548084	0.521587							14.1708	9.18059		10.8039	15.7018		34.6831	20.3859
					1.19581	0.0555279	1.63968							13.4077	12.9014		13.0462	10.6974		30.6006	30.7886
					0.756015	0.635569	1.43804							12.615	14.6808		12.1062	11.8462		38.4578	65.683
					1.3308	0.220925	0.141934							16.0703	17.1262		18.3333	16.5572		17.596	50.481
					0.724626	0.447724	0.30959							18.6516	13.8365		17.1818	17.0317		37.8554	21.9032
					0.739722	1.21088	0.305533							26.5929	16.8525		14.0687	13.4977		16.4286	33.237
					0.732816	0.524271	1.1098							30.0721	17.1878		21.1979	17.0516		87.8717	26.1421
					1.1876	1.699	0.189301							27.3082	16.7592		13.5633	11.8002		37.8053	25.3434
					1.0233	1.97864	0.234452							10.0259	10.0681		12.8556	14.2676		50.8682	26.3674
					0.973899	1.2747	1.03109							11.5393	8.6728		13.6049	7.99784		28.0529	22.4388
					0.693152	1.82256	0.615213							9.39014	14.9738		18.9757	18.5067		44.4472	28.0357
					0.711743	0.457067	0.842671							16.9186	12.0374		12.3942	10.0203		35.011	30.4806
					0.636466	1.62817	0.171617							16.651	11.2365		11.0757	12.4794		41.138	29.4845
					0.18736	0.404247	0.288007							19.0919	0.707107		16.1319	15.8644		26.5857	21.3892
					0.482466	0.572143	0.378692							19.2343	11.1481		15.8823	15.2021		118.079	65.3246
					1.46364	0.711412	1.38495							23.3491	16.5094		14.546	12.1779		40.8069	26.8086
					1.87039	3.00567	0.575573							16.8923	13.1271		12.6195	12.0846		20.6881	32.1998
					0.75895	0.131579	0.0889935							24.4467	18.6191		13.5661	13.0397		31.1106	24.1716
					1.21361	0.768207	0.658229							21.8428	13.5323		13.4168	14.1472		13.9236	31.5241
					1.14524	1.45512	0.784896							22.4891	15.2191		14.9902	11.8237		72.4666	29.638
					0.764401	0.367618	0.370173							25.7337	16.8955		15.6527	14.3122		57.2909	27.6441
					0.359117	1.59594	0.829072							24.9647	15.6302		21.0097	17.42		43.2798	27.802
					0.362788	0.537246	0.510763							12.1225	10.9533		22.2335	13.8078		38.4639	26.7342
					0.604416	0.844658	0.575412							23.2333	14.6022		14.5155	13.3169		46.3129	30.9849
					0.83215	0.905793	0.36618							18.6882	19.107		19.2215	16.4514		30.1741	22.9772
					0.744495	0.402199	1.48964							11.3131	11.8554		18.2647	18.1674		45.8861	24.1749
					0.00298189	1.91908	0.760777							32.3576	17.9379		10.4213	11.2794		27.5363	29.4222
					1.09528	2.01863	1.17191							27.8718	17.936		17.8154	16.4006		48.5077	43.7759
					1.6821	2.52525	1.54994							23.0673	16.5321		12.8199	8.94736		66.9988	44.7616
					0.119926	0.79771	0.496752							12.2039	13.5991		11.2678	9.55687		63.2097	28.181
					2.14341	1.45476	1.00094							15.6381	12.5917		9.85281	11.0683		45.7522	35.2578
					0.926922	1.67727	0.415242							0	0		12.0529	14.198		55.9682	23.5307
					1.45073	2.46445	0.919368							10.2372	7.74597		18.086	13.7582		30.7052	25.3837
					1.32876	0.709338	1.31048							13.0655	15.1235		21.4558	16.1392		32.9379	22.619
					0.778783	1.57128	0.794746							7.98794	7.01579		14.857	13.6615		54.5096	41.5716
					0.56688	0.157922	0.935567							12.0349	8.85669		11.5972	11.0292		46.4904	27.9592
					0.610941	1.18713	0.627084							28.9435	23.849		14.5595	16.2825		26.979	32.1248
					0.95701	0.697277	0.530978							21.1952	12.9134		11.9143	14.4038		39.0606	24.7512
					1.12708	0.403271	0.364323							16.6665	17.7813		9.572	10.6746		81.3173	16.2635
					0.967859	1.70111	0.737997							10.0848	7.71505		12.6472	9.28991		35.3065	38.2208
					1.12016	0.854681	0.813028							20.0763	14.4169		11.4999	11.0472		25.507	22.0665
					0.712756	1.69067	2.23376							12.7522	11.2886		12.6103	12.5039		30.4264	27.7951
					2.56654	0.970817	0.0163883							14.2095	10.8824		14.9959	13.0451		16.6233	25.5343
					0.966398	0.731391	0.44624							11.7722	11.8876		14.3073	11.898		29.4228	21.9386
					0.459069	0.959842	1.15721							26.3408	16.4681		11.5287	14.7299		30.7939	19.491
					1.31367	1.40012	0.556368							19.5021	4.58258		11.8708	9.76729		45.8408	38.678
					0.64486	0.419289	1.16267							14.397	12.6281		11.708	10.3795		27.3368	39.3281
					0.366739	0.810983	0.314014							31.5352	10.568		12.2238	11.7699		87.8687	24.2281
					0.779018	0.818569	0.480826							26.165	15.4869		16.2134	16.3184		86.6083	17.0392
					2.63233	1.21398	0.742525							16.9002	12.5604		11.0068	13.6262		48.1295	29.1195
					0.280177	2.37196	1.10876							19.6356	14.9533		14.8386	12.578		46.7634	24.8508
					0.71817	2.53287	1.26716							14.7098	17.8776		19.1155	15.615		37.8877	29.549
					0.00230423	0.177623	0.202426							20.2114	14.8648		8.82658	9.94852		52.4002	25.9991
					0.591515	1.00442	0.305675							11.1197	10.0258		12.7278	10.1208		31.1127	48.0833
					0.667902	1.56432	0.315369							13.9369	14.8297		15.3096	14.2872		54.4816	16.9975
					1.71618	1.3647	1.06942							21.5999	14.6893		11.4575	16.2486		42.5027	31.5059
					1.30639	0.664023	0.547494							11.0997	13.5354		12.2767	13.1281		34.8167	20.3312
					1.59113	1.03536	0.502624							12.3735	12.4756		11.3397	10.2369		36.0245	25.4165
					0.634122	0.795145	0.341753							10.8072	10.9696		12.5025	15.0134		32.6571	42.9813
					1.49693	0.701581	1.08007							17.5596	10.7082		13.6016	17.1138		31.2964	29.9316
					1.16542	0.357789	0.539343							7.00286	8.19492		15.0591	22.013		38.5865	27.1708
					3.01812	0.928062	0.777985							11.1097	9.35479		13.8836	14.1817		28.5616	26.4215
					0.227364	0.367923	0.626964							17.855	13.3891		16.3145	14.8261		66.0768	33.0857
					0.761824	0.972395	0.393453							16.7511	12.4386		13.8204	10.0307		59.5475	34.389
					0.397065	0.72219	0.537452							15.8706	13.4152		13.4219	14.4268		39.1529	35.8137
					0.572452	0.274966	1.08021							20.661	15.2317		15.0471	12.1378		21.43	21.7659
					0.26318	1.75334	0.495141							20.2023	15.0691		14.2745	17.4169		56.9465	25.6212
					0.402019	0.617661	0.524354							19.3983	13.165		11.7371	11.1302		12.3004	36.9757
					0.537718	0.441971	0.683753							20.1037	13.3359		12.3772	11.4052		23.5754	24.0458
					1.26378	0.855492	0.466516							14.2107	12.8366		12.8538	12.5698		31.3928	30.3211
					2.06881	0.0501111	0.181592							16.2358	16.303		12.8238	11.6956		63.3691	30.4745
					1.58754	0.758089	1.00109							16.5703	15.1981		13.276	13.3394		28.8747	26.0192
					0.951014	1.24556	0.403371							18.9809	15.7162		13.4556	11.7094		20.1483	16.5515
					1.4608	1.48923	0.363854							31.1831	18.8629		17.5411	15.3306		36.3222	60.918
					1.40073	3.1538	1.09591							12.0598	10.7306		11.9602	12.6056		33.4386	21.8152
					0.956956	0.594926	0.620243							15.2746	19.2326		19.32	17.7366		34.0018	34.1112
					0.0254923	0.286482	1.07955							12.7504	12.5809		23.7941	13.6621		42.9636	42.8365
					0.726957	0.552638	0.467829							14.0536	10.8553		25.698	22.6292		69.4955	19.9869
					1.63299	1.54251	0.357							8.71808	7.83921		13.2998	16.3836		34.8176	23.7606
					0.585572	1.00307	0.411135							15.243	11.3338		18.4307	21.5852		47.4618	27.2274
					0.620475	0.818365	0.6213							17.7233	13.3703		13.9625	15.0784		36.1373	22.9637
					0.817476	0.51712	0.29671							8.84338	7.97576		12.2293	12.5036		36.1109	24.4479
					1.33743	0.979	1.29199							10.9017	10.9816		11.0167	8.63654		63.8628	18.0136
					0.354389	0.723032	0.511737							11.6592	12.6494		15.2975	13.8979		43.1145	43.1871
					0.0765864	0.29399	0.313374							11.1576	12.1261		13.1084	11.281		69.7352	36.0555
					0.788388	0.573041	0.376159							10.0969	9.16229		9.86418	10.1583		133.173	21.6828
					1.60081	0.482508	0.311367							21.3918	11.5561		11.6324	11.8125		60.652	23.3145
					1.20255	1.83921	1.03587							18.3302	18.3163		11.3481	12.1733		27.6188	15.6684
					0.63595	0.503341	0.244408							24.3039	17.1698		15.0983	12.0417		26.3534	40.5056
					0.0409176	0.26511	1.09874							29.6164	19.1		13.3746	12.3091		56.0179	28.0164
					1.21881	0.593911	0.540433							28.2918	17.5493		12.2622	17.6374		35.5345	28.6217
					0.930165	1.25542	0.566354							7.93744	8.8942		12.949	10.4702		85.6613	39.1446
					0.600208	0.532363	0.490792							18.609	11.1882		12.6596	12.3216		14.9778	11.758
					0.891359	0.64654	0.605672							11.176	12.4346		13.9996	12.3695		20.3544	30.9063
					1.00939	1.03038	0.626813							17.6888	12.8139		13.1399	11.9097		55.0842	34.3419
					0.360816	0.847761	0.522889							14.0121	13.3414		13.572	15.7705		19.4749	30.2781
					0.29889	0.534031	0.646209							14.5376	11.3883		11.1489	12.9014		34.3482	32.5699
					0.953691	0.589554	2.21006							13.3292	10.6663		13.5518	12.4886		26.3439	26.9258
					0.9008	1.02505	0.326324							13.6893	14.9207		16.9776	11.687		64.8704	18.251
					0.397405	0.704331	0.628133							20.1459	17.9597		10.4465	12.1279		34.9905	19.6554
					1.08149	1.4741	0.600675							19.9684	18.3183		21.2417	13.3368		5.65685	20.5061
					1.04961	0.774558	1.28788							9.91249	8.6552		11.7015	11.873		16.7929	27.2029
					0.730451	1.30664	0.441647							22.349	13.6012		16.7474	12.1438		49.2602	27.6946
					2.15982	0.977987	1.7204							20.1237	13.0047		13.5775	11.847		54.9114	27.4584
					0.47625	1.14965	0.454034							28.4661	18.8246		13.3046	14.9816		11.1355	2.64575
					1.23803	0.30261	1.08968							18.9257	15.7384		11.5481	12.7847		35.7511	21.3207
					0.606413	0.548784	0.288716							16.0166	11.994		22.5954	17.8247		7.07107	50.2046
					0.591265	0.821336	1.08218							13.5997	13.4666		14.7372	17.0106		64.2215	26.9812
					1.91525	1.46118	0.343942							31.2184	15.8129		12.1539	11.8101		46.6364	29.4076
					1.80562	1.25874	0.607384							13.2724	15.45		16.0181	12.8508		32.2909	26.0711
					0.574853	0.57611	0.409009							16.6515	19.2829		14.1851	11.4114		53.5221	47.2067
					0.10596	0.180416	0.293122							10.2015	9.0674		18.0081	19.1942		33.3966	49.7288
					0.944174	0.741237	1.01476							13.8379	17.7593		20.0411	15.9681		53.1291	22.0401
					0.58597	0.241552	0.577254							17.1742	9.12895		14.195	16.3433		41.2835	26.7992
					0.843674	1.05175	1.47425							12.2185	7.85071		14.0276	12.4378		30.5437	25.2768
					0.267908	0.383707	0.149696							13.5399	10.4484		13.3265	13.3671		144.768	19.4474
					1.55574	0.985704	0.363281							9.85903	11.6722		13.9685	9.41929		14.8703	16.9937
					0.643477	0.470506	0.823797							21.5026	13.4425		15.359	14.2898		54.1313	28.571
					1.23347	0.602814	0.123883							30.5522	17.7931		12.416	10.4572		37.8917	34.0531
					1.85406	1.07049	0.636272							12.4146	9.38477		13.6433	12.188		34.6886	29.0981
					0.97408	1.20359	1.04179							11.8476	9.31835		13.7276	11.8422		37.712	27.4808
					1.07578	1.67967	0.353441							14.3611	12.7265		10.3686	10.4388		38.1526	36.0696
					0.471166	0.72719	0.443569							21.5291	14.0303		11.7838	11.7027		17.0866	27.4955
					1.10157	0.35162	0.592906							17.8193	4.38748		14.7986	14.5557		42.3017	30.5259
					0.422178	0.353384	0.452982							9.30207	8.52181		16.4371	15.1061		60.1005	33.7002
					1.33682	1.41332	0.593898							15.1541	9.88254		13.2318	13.506		53.8057	35.554
					0.483241	0.640898	0.37908							16.7121	13.0002		12.4566	12.8909		25.9496	22.8275
					1.68173	1.26124	0.221923							14.863	11.046		17.1948	7.69075		44.0257	31.2876
					0.534923	0.540453	0.751252							19.6126	17.2143		12.9459	13.3014		54.6599	29.5516
					0.797189	0.920121	0.641445							11.6222	7.11638		12.4452	10.3295		28.3155	35.8385
					0.675075	1.08369	0.9629							10.9666	9.67521		14.9521	10.0397		74.0452	32.2733
					1.11235	0.789158	0.465021							15.1109	10.7924		15.5652	10.2159		27.2336	27.5318
					0.222038	0.446034	0.57103							28.6832	21.3682		15.0646	16.864		53.874	25.3975
					1.16851	1.84601	0.499277							8.22023	6.85048		14.0262	13.3892		52.6062	20.5565
					0.351991	0.348667	1.06175							12.6355	20.4055		18.1388	12.2		59.7629	66.8571
					1.31613	0.405423	1.46299							13.3413	8.10908		14.6446	10.9869		25.4253	29.9852
					1.26155	1.94098	0.848796							15.2479	9.34087		13.476	12.8864		60.0358	23.2228
					1.1152	3.03714	1.24061							12.2553	11.1851		11.4209	12.2078		31.3709	29.9213
					1.25095	0.885007	0.55034							10.9409	13.087		13.683	12.0616		38.8764	36.5065
					0.927115	2.46155	1.09905							17.946	11.241		15.008	12.7286		63.3064	44.718
					0.536719	0.835002	0.757821							13.841	12.9456		10.8105	12.5003		110.352	27.6996
					1.31382	0.621709	0.537538							27.572	22.8943		9.35688	10.7437		37.3705	28.8812
					1.18485	2.11912	1.05217							11.3541	9.71253		15.1783	11.4722		40.7366	28.9511
					0.587455	0.633026	0.45835							12.983	9.62242		19.9083	19.5948		26.2461	30.7606
					1.54325	1.91841	1.0038							15.4547	7.93905		32.4618	24.0748		30.9839	12.3886
					1.10362	1.30661	0.520607							13.9621	18.705		11.208	10.9191		54.6964	39.2084
					1.01766	0.718244	0.553148							16.5672	16.0784		14.7014	12.2383		26.8229	16.2162
					1.52143	1.55618	1.25873							16.3481	13.7122		20.4392	13.945		34.3273	26.7482
					0.746888	1.1756	0.521475							18.7187	10.2821		8.68549	11.7163		34.7035	30.8058
					0.182766	0.483348	0.91827							15.2612	8.89753		10.9784	10.9849		10.1489	49.339
					0.627698	1.20245	0.919152							12.8194	15.0163		20.3296	19.8561		29.6985	44.5477
					3.08087	1.10654	1.13686							0	0		13.0071	14.2988		232.059	35.3935
					0.656535	0.602981	0.351109							11.4127	6.23832		16.134	13.1071		62.9623	34.0135
					1.34354	0.831099	0.720637							12.0692	7.53559		10.7823	6.58886		19.4251	44.5084
					1.65906	1.39692	0.832908							14.5457	16.077		14.2498	12.743		46.1192	28.0357
					0.13173	0.369279	1.76407							13.5775	11.1726		15.1849	17.4956		32.0817	31.4506
					1.35595	1.42814	1.17969							17.5694	12.8108		15.9544	16.0119		68.3406	32.8719
					0.812991	0.295004	0.417557							25.4039	16.1625		14.7416	12.8652		26.1206	76.4697
					0.861885	1.19697	0.290134							10.3398	8.00487		14.2863	12.6505		56.584	20.5433
					0.522078	0.589385	0.46654							12.0753	12.3827		8.89272	11.0426		54.834	34.4061
					1.67795	0.295012	0.645021							20.9378	15.7645		11.8144	17.9891		65.1121	24.7454
					1.14479	1.46663	1.44578							13.4813	9.69017		9.90076	13.8947		51.6188	4.24264
					1.04488	0.715515	1.3921							12.8785	9.95644		18.4716	11.3196		38.9191	23.9207
					0.261244	1.46547	2.62977							13.1343	14.099		11.4997	11.2595		52.9065	27.0806
					0.849202	1.35605	0.654649							16.2894	12.6916		12.46	12.1361		30.943	47.4444
					1.71245	1.369	1.40807							34.6121	7.85281		17.5847	16.8323		47.0392	22.491
					0.268082	2.18614	0.84526							0	0		13.2669	9.12814		30.2043	16.3554
					0.513069	2.7022	0.734646							9.55461	8.96861		10.9427	13.3985		18.3371	18.3916
					1.26081	0.57771	1.18292							22.8741	14.3403		11.9183	9.73671		25.8175	29.8301
					1.27379	0.212653	1.12642							11.5128	11.4872		19.8709	17.0078		11.393	24.3865
					0.278708	1.12606	0.436847							9.10189	8.2394		16.8968	13.3468		59.9975	3.937
					0.880117	0.409305	0.587614							24.2039	13.0686		9.87886	11.6607		38.8456	33.9201
					0.743454	0.465283	0.514287							25.7497	13.5367		22.2918	15.1348		26	10.6927
					0.583777	1.64268	0.992351							13.4962	11.5812		12.9114	12.1682		71.4713	30.6889
					1.06146	1.91978	0.961986							22.2789	16.0136		11.7211	18.2881		50.8881	33.0863
					1.7477	1.31228	1.91676							13.0057	9.3923		26.1243	22.8345		65.8282	25.4735
					0.444273	1.13286	1.57848							8.99933	9.30152		14.2441	12.3403		52.9095	19.5114
					2.1625	2.80558	0.470512							11.3625	12.4367		14.4908	13.1034		42.0889	27.2058
					0.260934	1.90893	0.316638							18.1783	11.53		20.4289	14.0955		31.0242	23.6749
					0.717398	0.776312	0.334365							19.2157	17.1462		11.6957	12.9864		61.6214	12.9422
					0.551641	0.740551	0.541231							12.5917	14.9774		14.8045	15.0876		26.7539	27.7537
					0.959514	1.03735	0.802323							13.7779	10.7447		12.905	12.4501		50.4777	15.3731
					1.55085	1.29794	1.1678							14.0697	10.615		12.393	8.55403		41.751	26.137
					1.13684	0.397469	3.14766							24.2273	16.0063		12.8689	12.3828		24.4215	21.5336
					1.25523	0.898811	0.754401							11.9943	11.6543		20.2769	25.215		48.8416	18.8466
					1.03095	0.961757	0.429199							20.1638	17.3051		14.2686	14.17		57.4526	19.3778
					0.802414	1.45713	1.18134							12.9552	12.5157		15.9464	19.0807		41.2476	42.0512
					1.30546	0.171322	0.897323							9.8918	9.28619		18.4087	14.9892		58.8258	60.4696
					1.7495	1.50974	1.01945							9.9728	11.4409		21.9663	15.8777		67.1459	25.6932
					1.15866	0.859008	1.12324							10.6689	7.43951		13.85	12.1552		59.0861	24.5106
					1.49299	1.77527	0.872389							16.469	12.3411		16.8272	15.4062		26.6958	22.7303
					1.03137	1.08358	0.720938							11.262	12.3847		17.2131	16.0252		42.8144	23.0399
					0.674863	1.14728	1.2409							18.0639	13.6382		12.5151	11.388		9.62808	42.0238
					0.278452	1.83665	0.827078							10.4602	9.52943		11.831	12.9124		24.3408	36.5917
					1.41359	0.494512	0.0777452							26.4564	16.7855		14.1341	10.0697		35.9907	21.8861
					0.844208	0.780449	0.520427							12.1001	10.6596		14.7919	11.7022		39.0764	26.3717
					1.0529	1.00179	0.637805							11.8184	15.6752		15.5141	13.8815		46.8771	33.7678
					0.108603	0.477077	1.27256							10.59	11.7382		12.608	13.0172		56.1825	15.5027
					1.53488	0.199771	1.22837							22.3249	14.3035		12.8444	14.0676		43.3344	34.9252
					1.64787	1.92063	0.5973							24.3969	16.8816		12.0467	14.9563		51.9246	26.6908
					0.827746	0.902505	0.781064							10.033	9.31614		16.0072	15.6379		37.9315	37.647
					1.61424	2.49676	1.50253							11.3759	12.8998		18.4285	17.1689		39.9291	12.7671
					0.359804	0.311058	0.22379							9.85676	11.0487		9.58562	9.75912		60.0579	30.6485
					0.964706	0.744569	1.07519							13.2533	12.6636		22.4472	13.1933		68.5259	78.8239
					0.871884	2.37033	0.241213							17.6459	18.7656		14.7641	15.3214		54.1498	16.0873
					2.00608	0.829511	1.59037							15.0424	7.57921		15.5646	12.1902		19.6672	32.4715
					1.50811	1.06087	1.74697							8.72157	10.0129		9.98974	11.903		33.9926	36.7219
					1.17281	1.62695	0.274618							12.0648	12.9526		17.7653	15.0918		37.7313	23.3696
					1.15457	0.557099	0.454689							13.4652	10.8117		15.8044	15.8138		26.8899	31.322
					0.542913	0.549113	1.44099							10.4243	7.40315		14.4665	12.8024		45.4982	30.4696
					0.525059	0.556968	0.380547							13.8545	9.5688		20.6587	14.2253		68.815	30.7338
					1.12618	1.37985	0.684649							16.224	12.4984		14.4456	11.3711		0	0
					0.497333	0.537165	0.459808							16.4921	12.8474		14.6391	10.5699		46.0429	22.561
					1.20861	1.30999	1.1993							15.06	9.36769		13.4537	10.4825		46.8224	10.2429
					0.585004	0.931723	0.702587							0	0		13.2091	18.0291		58.4046	27.7308
					1.54618	1.08744	0.591009							12.9298	12.7743		11.0665	12.4094		18.5203	44.5571
					0.634993	1.12346	0.382057							14.9939	15.4831		19.6922	13.7194		39.0768	14.5688
					0.664395	0.517423	0.434302							19.5486	13.517		12.306	14.6905		52.8924	23.8066
					1.97632	2.69963	0.521637							24.3062	22.531		12.9389	10.353		35.2746	36.5034
					0.498233	1.17213	1.427							13.6758	9.64256		11.8495	9.3473		43.4174	17.002
					0.83351	0.781873	0.744286							10.8711	11.8831		9.75685	9.09728		29.8879	27.367
					0.758288	0.0544099	0.331565							24.9013	21.4865		16.4873	17.7716		34.719	38.4872
					2.26722	0.9891	0.28565							23.9535	15.7907		11.3979	11.2219		25.1396	26.9255
					0.796955	0.584221	0.792202							30.789	21.0536		12.5894	12.5079		52.0315	30.8725
					3.08774	1.07048	0.195452							11.1202	7.79167		11.4412	12.1212		50.1892	17.4929
					0.890801	0.236612	0.25814							0	0		12.9196	14.2363		43.2314	22.3894
					2.01334	1.67851	1.76333							17.7271	5.12348		19.2364	16.7762		29.8211	29.9366
					2.48334	1.49263	0.640058							14.9778	3.60555		9.92019	12.5123		79.1596	19.906
					0.717069	0.508592	0.39223							16.0376	11.0679		12.5042	8.40338		0	0
					1.97229	1.75445	0.996898							12.4819	13.4886		11.0074	10.6429		43.7911	29.8286
					2.17523	2.32651	2.16756							8.36311	12.0303		11.8173	13.8123		34.0323	42.4621
					0.516354	0.467276	0.53862							8.74292	10.2172		12.6955	8.96027		83.9036	18.5537
					0.448854	0.640064	0.315901							11.8252	10.9925		11.1373	12.0664		32.8354	41.5536
					1.74213	0.589707	0.682517							11.3147	11.8204		13.7066	14.3723		49.812	15.8054
					1.34315	0.593762	0.53636							25.6224	14.5816		12.9378	13.3309		31.8239	26.096
					0.833402	0.789533	0.219655							29.3824	20.5479		13.3355	11.8154		28.905	14.5499
					0.750328	0.663227	1.28998							18.542	12.911		12.9677	11.4136		9.81495	4.04145
					0.833499	0.444012	0.371292							12.6532	7.43763		10.5336	8.30041		29.0918	8
					0.61624	1.31365	0.2505							10.1088	10.9383		12.9093	11.9088		14.0202	32.4885
					1.64586	1.13657	0.814885							19.3228	15.6764		12.851	16.0018		51.9346	17.8857
					0.46426	0.46658	0.242662							15.5938	14.4233		16.3347	14.6373		0	0
					0.400617	1.10541	0.759812							16.2337	13.613		11.3546	11.0313		33.9243	23.9628
					0.74232	0.668365	0.992189							9.63037	7.76727		12.6125	9.54179		33.9922	25.7345
					0.926024	0.618181	0.431429							19.6678	12.7468		13.2572	16.7446		49.7293	17.9258
					1.24466	0.0482175	0.222127							23.4877	16.6121		12.0946	13.5336		48.2386	17.8848
					0.493962	2.5218	1.35261							26.1048	13.0083		12.4844	10.5961		30.3809	32.4577
					2.23965	0.193273	2.89416							21.1099	20.7727		19.4947	11.2699		27.1054	28.2365
					0.53713	0.628597	0.494205							13.3058	10.5502		13.1607	11.9558		47.8944	30.4115
					0.854458	0.377438	0.174525							11.6773	10.4617		10.3926	16.4464		88.5983	37.1607
					1.09298	1.17107	1.41682							10.6923	9.26576		13.5382	13.221		96.1175	23.1833
					1.70578	0.885727	0.495088							18.2602	13.3802		17.2124	15.8055		17.1085	26
					2.28561	0.390276	1.72933							24.9924	17.176		11.7759	12.289		55.7674	32.7613
					1.00561	0.370034	1.08414							28.1204	16.6036		10.9325	12.4282		27.5808	26.6496
					1.52571	0.426797	0.199712							21.4867	14.039		29.6996	24.9721		53.3564	22.3458
					1.15836	1.01555	1.73231							9.23263	8.32928		12.7085	13.4722		95.4319	27.7036
					0.79874	0.589197	0.458499							10.7836	7.40536		12.2712	12.7508		43.1989	24.9187
					0.222383	0.732391	0.589775							14.0204	11.5744		11.7396	15.3623		50.924	24.6971
					0.342061	0.438418	2.86442							11.9952	14.1328		11.0931	9.00894		73.2646	28.1816
					0.85229	1.01524	0.44017							12.6844	7.52462		14.0155	12.7968		14.3306	23.8782
					0.652539	0.734839	0.478285							17.4958	17.7648		13.5317	15.0818		45.5265	33.0621
					0.885136	0.722742	1.48453							9.07604	8.3697		11.2595	8.17771		110.423	65.5965
					1.58323	1.31053	0.7088							11.3976	9.90314		13.6079	15.0254		23.3195	36.8673
					0.881601	1.41646	0.570366							26.5576	16.3918		12.0594	10.4867		52.204	22.6402
					0.516472	1.45711	0.649973							12.9388	9.82168		13.4023	18.1041		54.0204	17.7989
					1.47875	0.524758	0.990093							21.4735	19.3508		8.59179	8.93898		31.6048	28.4165
					2.02262	0.714269	0.501496							14.7882	9.45639		7.98083	8.10716		39.6513	31.9609
					0.546889	0.365531	0.587115							23.7631	18.2996		12.7943	11.1752		38.4585	24.8655
					0.0986508	0.385413	0.469746							20.0679	18.679		11.0189	10.1087		75.7311	27.4591
					0.409679	0.436703	0.317145							14.2348	9.9324		17.0137	20.337		29.2958	25.6162
					0.615734	0.495801	0.373203							19.5835	19.4303		10.3453	11.1407		44.4912	37.6107
					0.28983	0.797792	0.360695							14.9555	8.78813		15.9601	13.4702		11.2361	30.5982
					0.839662	1.13237	0.517096							18.2092	12.7		12.7538	14.0008		33.2469	34.0672
					0.750857	1.58157	2.0085							9.9463	11.3498		12.0637	13.7151		58.8917	29.9237
					2.25317	0.759139	1.38761							9.6519	7.70454		13.2589	10.4729		75.7331	14.6185
					1.21802	1.34049	0.844869							24.3797	14.4273		12.6354	12.8662		108.899	24.8261
					0.510693	0.93381	1.40193							13.5455	11.1092		13.3066	12.1637		30.0965	26.8272
					1.05804	0.367407	1.41747							10.893	9.01283		14.2415	14.1154		43.563	34.3
					0.391546	0.182538	0.919577							11.9855	8.01363		14.515	15.4413		32.1644	27.2234
					2.1001	0.529214	0.669667							15.4502	11.476		18.105	18.4331		35.6047	22.6219
					0.961526	1.21714	0.534379							18.4324	17.083		14.8164	15.0623		26.3122	44.456
					0.558925	0.551648	0.875619							10.4572	8.38531		14.9459	14.18		25.8308	36.5757
					0.593875	0.487704	0.2361							11.4214	8.41453		12.7083	10.4466		46.8981	25.0768
					0.876549	1.04115	1.33222							45.8114	22.1113		14.0837	12.0108		86.8581	34.6987
					0.837571	0.475335	1.16788							8.8916	7.97444		12.6148	11.9969		32.5556	32.807
					0.147496	0.925535	0.476873							24.6897	15.8334		9.86319	9.91273		20.7525	40.1456
					0.656261	0.419104	0.410055							17.4145	13.5523		17.2309	14.5673		50.4107	61.2559
					1.32223	0.830676	0.576029							9.35206	6.0124		14.7727	11.7105		27.8586	52.6228
					0.855143	1.06722	1.42926							13.063	9.55738		18.6017	16.3783		35.7417	27.2867
					0.447414	0.581067	0.304942							15.5131	11.0968		13.6263	12.2089		42.243	22.4551
					2.08004	0.360884	0.731255							49.5905	22.9348		12.261	8.89881		68.8634	36.9594
					2.75521	1.82786	0.346572							18.7813	8.35793		16.0403	13.8405		37.9914	27.585
					1.10436	1.57741	0.504411							14.7299	13.0184		15.6774	14.6858		31.233	22.6906
					1.46949	1.46441	1.42548							14.6125	14.585		10.9683	9.92033		49.7853	33.2523
					0.450739	0.356558	0.0827193							10.7231	7.65854		12.7596	12.4354		40.0401	27.4608
					0.871386	0.671862	0.587271							10.5323	8.78243		10.8213	9.75513		37.7183	23.034
					1.29631	0.71597	0.968989							15.3749	13.9166		17.4255	16.9602		53.3919	59.864
					0.818926	0.734258	0.457991							11.9773	9.90453		13.1556	9.29352		65.1849	8.78066
					0.150368	1.73102	0.806905							10.592	11.7701		10.46	9.72935		40.9489	27.6009
					1.08754	0.717368	0.470654							0	0		11.0115	10.2954		58.3352	41.841
					1.63463	0.497554	0.562712							7.90524	7.41608		18.4501	16.7881		22.7052	22.7181
					0.52813	0.910626	1.44652							11.3443	10.9768		15.436	11.1143		31.9687	31.3728
					0.83435	2.20586	0.387794							19.8849	13.1977		13.2842	11.8298		46.7563	30.2719
					1.27187	0.707235	1.06231							12.9627	11.3073		18.0678	14.0428		30.921	29.95
					0.690457	0.685686	0.43988							12.7517	12.3764		19.3312	18.2397		32.7141	54.0053
					0.564905	0.380236	0.730445							21.8811	19.3431		16.8544	14.2869		19.5141	22.8181
					0.799291	0.339652	1.52355							10.4074	9.55759		14.2381	12.5324		23.0272	20.1556
					1.94394	0.812122	1.94967							10.7924	10.3693		19.7666	13.3467		32.9646	34.2564
					0.758714	0.667684	0.746337							12.5007	12.3942		10.9161	13.6076		16.8622	26.8887
					1.17204	1.63048	1.24224							14.2007	9.89949		14.0046	14.7605		21.9309	29.8913
					1.10372	0.478379	0.581065							9.02762	6.89328		11.5823	11.3115		41.4017	26.3694
					1.52604	0.427671	0.713011							17.0207	13.0038		12.2665	13.6672		55.1525	25.4008
					0.644455	1.52509	0.669247							14.9442	12.0375		13.0992	14.9268		35.4887	19.0066
					1.0341	0.598912	1.00997							0	0		19.2183	16.3016		23.7844	22.1246
					0.494921	0.886504	0.609114							11.7441	10.7963		16.3696	15.6839		63.1845	30.8352
					0.943955	0.167499	0.596497							11.5688	8.69805		11.7312	11.5721		37.4175	28.5654
					0.72714	0.898468	0.833091							14.7687	10.4494		12.6113	12.0669		24.2219	12.9422
					0.587814	0.808365	0.510309							34.7289	23.7591		14.1833	12.1668		48.9234	12.8167
					0.803638	0.390789	1.55968							25.7994	21.4491		12.2106	12.3948		37.9492	25.4867
					0.950139	0.750584	0.810384							27.06	15.0798		13.0502	10.9721		43.8562	19.6027
					0.371855	1.68202	1.22096							15.8426	12.5228		18.0236	16.4099		9.77241	21.8014
					0.935025	1.12833	0.949133							15.7673	13.8275		16.5692	15.5111		43.9966	16.2327
					0.876991	1.22031	0.875998							13.3008	12.8643		16.9817	16.1111		61.7656	28.0903
					0.625577	0.728715	0.278411							12.5978	10.6899		19.2474	10.7577		63.6296	27.1516
					0.52282	1.0124	0.710409							21.7642	11.672		12.2424	13.439		61.6417	27.5808
					0.318849	1.03092	0.502862							8.62928	8.86332		13.7278	13.5008		39.195	24.2991
					0.142664	1.57479	0.156486							9.49641	7.22999		13.66	12.1535		36.0201	24.8149
					1.15377	1.52377	0.284309							9.67517	11.4293		16.5322	15.1909		24.6921	13.5757
					0.421705	1.09383	1.07208							10.4065	10.5697		14.0713	15.154		15.8008	33.9453
					1.44036	1.01392	1.6368							40.987	23.6547		11.2475	11.0194		63.895	21.5816
					0.756249	1.927	0.787523							20.9398	21.6036		16.0633	14.6625		53.7981	21.3242
					1.03461	0.588577	1.98937							8.62449	11.4923		11.9791	14.2017		34.9194	31.3918
					0.778446	0.906868	0.125432							18.4889	19.7367		10.9345	9.09457		77.2315	31.5801
					0.691338	0.875373	0.894049							3.53553	1.41421		8.81115	11.0639		27.9195	18.883
					0.490552	0.7146	1.20654							8.88778	7.39724		12.7663	13.0825		24.9418	32.3207
					0.586268	0.872871	0.490604							10.7771	9.65936		19.8258	17.2375		24.5499	19.4936
					1.15428	1.12861	1.37094							7.93061	9.23613		11.6162	9.75001		61.2738	38.2056
					2.40159	1.77333	0.229094							16.5639	13.1931		27.1772	19.9598		41.6027	27.3391
					1.91038	1.36707	0.0929943							15.9857	10.1747		14.2517	12.8421		11.3248	40.0531
					3.74903	1.10462	0.925411							18.3652	10.6193		14.2677	12.1087		67.4055	28.9487
					0.91066	0.95972	0.845793							14.8033	10.5626		14.5174	14.1478		23.8737	21.2827
					0.670341	0.590518	0.281616							9.58436	6.68331		12.5992	13.387		32.8659	30.8847
					2.09916	0.886603	0.487381							11.7193	11.0821		12.2098	13.46		48.1545	24.3137
					0.757556	1.17676	0.537214							10.2588	9.34138		15.1435	12.187		61.5082	43.1798
					1.85949	0.905417	0.576219							19.3186	12.8672		13.0136	15.183		41.0329	27.7002
					1.2098	1.30507	0.983323							23.7698	16.9094		14.2199	13.9571		28.5804	35.0915
					0.591048	0.816436	0.350605							11.9958	8.60847		10.4834	12.2658		45.9012	27.8687
					0.340352	0.245238	0.553238							14.1421	5.65685		12.5641	11.665		36.9919	19.4362
					0.787622	0.753966	2.58709							23.9376	17.0825		11.8491	15.7491		24.4786	8.96103
					0.840462	0.289763	0.429413							27.3236	15.959		17.8521	13.6113		49.2683	22.3663
					1.38341	2.37997	1.36169							11.8992	10.206		13.3243	12.3483		31.2709	30.045
					1.63796	0.943266	0.484632							18.1425	16.2562		13.1703	12.2903		4.89898	12.1929
					0.799032	1.15994	0.942211							11.4217	10.6026		12.2203	10.0427		71.0891	11.0905
					0.828651	1.59777	0.202251							8.60577	6.07138		14.2722	11.3446		49.4592	27.2181
					0.901263	1.45921	2.19818							15.991	12.6994		15.7178	14.3594		45.6988	26.618
					1.37533	1.58693	0.644305							9.59928	8.3427		12.1329	13.5669		35.5809	31.9953
					0.488844	0.565329	0.35664							8.91488	8.36795		12.3451	12.6686		51.0485	18.907
					1.9232	0.502151	1.32759							10.8355	7.47055		10.473	12.7164		39.8999	67.3223
					0.592487	1.22979	1.70119							11.9143	11.1753		10.7122	14.8308		44.4856	23.5577
					0.926196	1.38565	0.56679							19.9099	11.7896		16.2483	15.593		20.0202	25.439
					0.85149	0.517042	0.300457							23.5044	17.022		12.3895	11.7147		35.4448	15.1438
					0.602316	0.495184	0.569289							14.0095	14.5715		12.0588	12.4527		36.3492	23.4764
					0.724995	1.14746	0.38307							9.27424	10.0678		15.3387	10.5		38.8587	32.2332
					1.68981	1.334	1.59445							18.9103	12.7916		11.1741	10.1632		56.8064	29.2926
					0.543583	0.502759	0.604424							13.3982	9.83473		9.99159	11.1866		52.8608	19.7729
					0.187796	1.53155	0.657711							12.338	11.391		15.9452	14.9114		17.5024	25.2389
					0.732604	0.454833	0.732217							20.2901	12.5161		15.9633	11.7185		45.4533	19.0175
					1.67118	0.444869	0.175408							8.86549	8.85968		17.3308	17.8856		37.4206	29.4398
					0.705718	1.02147	0.825857							10.4026	8.39134		13.9434	12.7811		71.886	27.9476
					0.645697	0.912808	0.48065							12.5573	11.3332		19.2776	14.8358		44.9423	23.9722
					1.65659	2.13231	0.636067							15.2272	14.8234		16.0042	15.5666		35.1514	14.7277
					1.54946	0.449093	0.509469							14.9914	11.0753		12.5846	12.9895		18.1911	32.5986
					0.879414	1.84207	0.668907							16.2747	10.3534		13.8187	14.698		46.992	41.8011
					0.580158	0.144042	1.88583							14.0696	13.9768		14.5218	16.0965		34.2623	18.4391
					0.84422	0.380212	0.510119							12.2389	8.94066		12.0142	15.6483		64.2599	29.3087
					0.663425	0.639968	0.687551							13.72	10.052		13.511	13.9234		61.1052	29.4588
					0.915731	1.83087	1.19173							7.18215	6.5		12.3115	7.01045		47.935	30.4806
					0.883417	0.824972	0.784346							13.2175	7.75811		9.66393	11.3117		25.8567	25.4774
					1.38062	0.82112	0.811573							11.2925	8.90031		14.0799	12.281		49.5732	25.9955
					1.33373	1.07156	0.373602							24.9969	21.9233		21.7866	21.5718		74.6209	30.3848
					1.57607	1.55202	1.29057							16.0667	11.34		11.4441	12.8146		49.4348	40.445
					1.10079	1.20738	0.823281							10.0683	16.8069		12.4134	12.7224		44.5933	12.5326
					2.21266	0.312858	0.714071							16.7418	13.8274		15.8125	16.4683		27.9929	32.4455
					1.00517	1.21904	1.11216							16.3648	9.87587		13.0998	12.596		40.8758	24.2929
					0.49826	0.705322	0.100007							9.87736	9.29542		16.7279	14.8743		31.9414	35.985
					0.18359	1.71759	2.07327							12.967	9.12087		15.7453	12.8278		37.3218	13.5984
					0.520543	0.932316	0.497309							6.91448	7.06352		11.6599	12.2491		11.6103	22.6561
					0.97324	0.323017	0.158766							12.4328	10.4653		12.6831	14.2397		51.0285	41.3308
					0.394645	0.699899	0.460806							14.1877	14.3924		10.8882	11.417		67.2547	11.071
					1.40084	0.43198	1.54342							11.0868	9.52513		12.18	10.6584		18.1567	13.0767
					0.64285	1.062	1.46119							17.2261	9.11558		11.0594	11.4748		60.0212	26.0238
					0.792848	1.22514	0.682974							10.3616	13.2883		15.078	14.0904		37.5328	38.006
					1.91929	1.69631	0.709345							9.19239	6.36396		16.0165	15.3842		38.3614	20.1891
					0.445235	0.276998	0.79848							11.832	8.02276		11.9575	13.0482		64.2316	15.5242
					1.01562	2.25689	1.1396							16.2545	10.8851		19.0644	16.1941		81.0907	32.6604
					1.97081	0.0431189	1.67284							10.825	9.6925		19.1609	19.9544		45.6696	25.9835
					1.58833	0.806253	0.739705							19.5066	19.6267		13.952	12.5802		63.333	26.3698
					2.18432	0.791017	0.568137							13.1161	10.6153		12.1095	10.3016		42.5351	15.5716
					0.718099	0.53202	0.283887							13.0487	11.8085		12.7536	13.2415		34.8353	29.7606
					1.40081	1.27734	0.859006							19.4859	9.78156		12.9403	12.2688		52.3259	33.234
					1.12825	1.23452	0.0828574							10.0578	9.08323		12.8561	11.8204		61.9677	14.0712
					1.13562	0.330214	1.37008							13.3672	11.4555		10.496	16.3485		39.5081	28.2743
					3.40638	0.610849	1.08644							10.6249	9.98553		13.1047	12.0208		54.4508	33.1188
					1.59054	1.09044	0.679157							10.0457	9.09908		10.4914	11.6009		30.6961	33.8231
					0.39648	0.598501	0.74723							11.6074	18.4018		15.6126	9.95758		68.9882	20.2624
					2.19986	1.19353	0.974186							12.8334	11.665		14.634	9.42391		40.8432	24.8871
					1.12661	0.474418	0.676801							13.7452	9.74766		13.6922	13.0144		40.7529	31.903
					1.64818	1.61297	1.25628							13.0773	11.6316		14.0872	9.62485		55.5929	14.2695
					1.04188	0.583703	0.353901							13.2914	10.459		9.77532	10.3454		28.6915	30.7728
					0.140895	0.872477	0.684016							10.0489	9.81871		16.2655	20.1802		60.8219	18.5553
					1.37263	1.08459	0.785858							12.1998	12.1007		14.8507	15.8929		68.6666	28.7819
					0.5981	0.632388	0.456696							12.3377	9.42129		12.1305	13.1848		28.524	28.9984
					0.156877	0.113046	0.552086							21.6797	24.6508		10.0839	10.8115		87.5462	28
					0.412	0.853113	1.82666							12.0492	10.3919		12.5626	9.80574		43.5544	17.0441
					0.660178	0.849545	0.852476							20.1618	13.8529		12.4753	11.055		35.3358	27.0229
					0.336845	0.69608	0.593146							13.1824	13.5639		18.8492	10.7112		25.6957	30.3672
					0.805598	1.7967	0.488931							19.9877	8.70319		10.6398	12.1416		22.1329	22.6333
					0.964654	0.927718	0.540225							21.6537	14.1272		12.7426	11.6285		46.826	20.2623
					0.19636	0.0571286	0.613535							11.1011	14.1087		12.6877	12.5012		71.3616	20.2872
					1.35096	1.2218	0.846476							18.4986	17.0344		11.3416	15.2713		28.559	14.7986
					0.614961	0.677598	0.363137							13.497	9.86299		14.3994	13.1782		59.0528	31.8426
					0.937179	0.689269	0.368339							14.5323	12.2708		16.8849	11.3612		75.8991	33.7577
					0.919655	1.0392	1.00183							18.5498	12.841		13.9374	13.0992		23.3552	18.5769
					1.04956	2.26894	0.388667							13.5694	13.6238		16.5136	11.407		38.1847	22.9276
					0.56691	2.60703	0.680085							12.1033	11.1654		13.1123	11.0075		50.4896	33.9662
					0.343499	0.413839	0.218708							21.1223	18.7002		16.6527	11.2953		23.7339	4.15933
					0.539233	0.673302	0.560526							8.02058	10.4213		12.3499	14.1077		19.3261	38.4096
					0.614106	0.204608	0.78028							10.7965	10.1917		12.5824	12.7509		35.1094	20.2402
					0.760015	0.723195	0.306778							12.8774	7.32998		15.9212	14.5478		45.6627	25.5516
					0.680378	0.807942	0.550102							14.2043	10.88		16.3628	15.2419		27.053	22.4321
					0.513815	0.689535	0.32076							13.5192	13.5538		13.6526	13.3632		33.2257	31.8399
					0.654618	0.773382	0.856625							13.2631	8.05623		18.128	16.7078		18.3666	29.9984
					0.637189	0.956998	0.439791							10.9851	6.9243		12.1724	10.8691		55.586	32.8983
					0.774408	0.55444	0.43507							9.38147	11.5547		13.6513	9.89034		38.4108	23.9351
					0.914642	0.976047	0.391026							26.7213	18.6938		11.4652	12.18		53.3102	32.0312
					0.723725	2.0399	1.87526							27.6108	20.351		18.8141	19.4423		0	0
					0.879603	0.731346	0.784141							19.7444	14.7519		13.2988	9.9164		30.3576	36.2893
					1.58173	1.11297	0.760573							8.73766	14.3846		11.5098	10.7947		36.7664	32.8841
					0.745106	0.794564	0.353082							11.0963	11.029		11.8991	13.4852		98.2939	33.6645
					2.17169	1.65531	1.5732							14.2934	12.0823		10.4129	9.60487		28.6496	25.3015
					1.89228	1.32539	0.89295							20.0308	12.917		11.7595	12.5289		36.4721	17.2663
					0.395201	0.71866	0.824083							21.9182	14.6125		11.3539	8.02668		49.5554	26.2585
					0.233492	1.20013	0.882069							13.0489	8.89063		10.9125	9.78089		29.7876	38.5058
					2.80323	2.12439	0.786252							0	0		11.1572	11.5808		4.27785	27.7795
					2.39154	0.242251	1.6737							15.1036	11.1239		10.8163	15.6777		64.4011	33.1361
					0.805352	0.343145	0.969113							12.8844	9.21358		10.3083	11.4915		12.2188	31.7852
					0.538527	0.52366	0.296085							11.7377	8.74924		12.2928	13.6733		49.0578	40.6025
					1.23368	1.66939	0.888465							14.1002	11.354		13.2545	16.8879		64.763	66.6008
					0.257973	1.54443	0.266075							9.06093	8.20052		14.21	16.5604		30.4434	13.3978
					1.20843	0.782303	1.05326							15.8435	10.156		13.4098	12.619		26.1953	19.3843
					1.3915	1.07159	1.40074							10.2354	9.30041		18.2433	16.8002		71.7377	58.4525
					0.751627	1.15497	0.440502							10.9632	8.86726		9.78053	8.68103		37.386	22.494
					1.21903	1.74027	1.2187							16.8482	14.5019		16.8818	17.4422		59.7484	47.3543
					1.34284	0.885868	0.53358							16.0438	18.3866		14.6256	14.5907		54.3323	26.6327
					2.07782	1.13305	0.73361							13.3856	12.4636		11.6271	13.0315		28.3369	34.1151
					1.85842	1.74012	0.493083							13.9396	10.711		12.3456	14.7001		38.7694	62.9349
					1.06658	0.21251	0.982487							14.7193	8.43995		18.0111	16.4496		48.6034	20.5542
					1.43105	1.54616	0.16108							15.1522	12.5572		14.4094	15.4831		13.6137	39.9541
					1.35808	1.17285	0.517503							19.1721	15.0054		13.5931	14.5773		57.0205	27.5707
					1.52345	1.03621	0.518221							8.04008	6.66401		12.3258	16.0672		25.3318	30.3364
					1.71288	2.35689	1.05455							18.2736	13.3763		14.8132	12.8322		52.4382	18.6226
					0.940239	0.382268	0.392137							9.23123	7.95537		10.9096	12.9097		15.9034	28.3666
					0.803212	0.855094	0.57957							13.6708	11.0839		11.8916	10.0556		47.531	22.6561
					1.0604	1.25539	2.27153							10.7145	8.84603		18.6978	10.3266		51.7128	32.2105
					0.897268	1.40935	0.894587							11.6928	8.66289		13.9848	14.0539		45.8607	44.924
					1.04703	1.91979	0.716524							14.6801	13.5851		15.044	9.28958		31.5579	16.1988
					0.884648	0.483894	0.444606							13.0509	12.5458		9.13439	9.51589		46.139	31.053
					1.63801	1.85698	0.184562							16.1529	12.5962		11.1116	8.91227		25.9904	40.5138
					1.04596	0.605373	0.670239							10.6929	11.661		12.9181	8.27508		29.5392	28.2395
					0.864348	0.584177	0.524426							15.9374	12.2219		10.6446	12.1739		38.3719	38.5913
					0.793952	0.813083	0.549537							9.60114	9.28854		19.3421	16.4276		70.2624	22.6485
					0.865126	1.50176	0.362902							7.49066	7.83113		14.6853	9.25277		71.8749	31.0677
					1.74918	1.08971	1.11626							12.488	9.17256		11.6975	9.59219		14.8492	26.163
					0.430855	0.620525	0.484655							11.2188	8.39904		17.5012	11.2053		36.0236	23.9937
					0.836603	0.51389	0.342251							10.5674	9.26936		14.5594	10.4599		27.9404	4.50925
					0.868813	0.954588	0.430437							12.9258	13.6493		15.1861	15.5163		26.2202	37.2532
					0.958868	1.41356	0.565097							24.6405	16.5362		16.3805	14.699		12.7279	15.5563
					2.09228	1.70416	0.718095							23.5444	13.6646		13.7371	13.6853		27.5191	29.5888
					0.751782	1.13885	0.585506							12.3561	15.1203		22.0147	17.4994		118.203	50.5008
					1.22623	1.38574	0.563484							31.1014	23.3927		18.346	14.933		30.8909	20.199
					0.275814	1.67316	0.687433							12.315	7.45922		8.98357	10.3343		41.8744	39.5154
					0.678626	0.866853	0.856747							14.9929	11.1638		12.6578	12.0416		75.6604	2.82843
					0.795468	0.858777	0.492313							16.1434	11.268		13.53	12.3699		27.1806	33.9832
					2.02465	1.10155	0.838141							11.7892	9.18368		8.40408	9.31384		29.5342	23.67
					0.0225447	0.850962	0.151676							11.3197	9.2446		11.5272	14.1928		40.939	24.9466
					0.970907	2.08913	1.2803							10.1224	9.78976		10.0966	14.6469		67.9463	27.061
					2.22261	0.748794	0.307507							16.3966	14.6375		17.0905	15.6565		46.4327	35.5927
					0.706432	0.481949	0.337893							12.6157	9.68039		13.1106	16.4593		58.5027	19.0408
					0.750383	0.359	0.356877							19.116	12.703		12.7327	13.2232		57.778	27.8262
					1.36794	0.913286	0.608006							2.82843	16.2635		10.1115	8.82916		58.1653	14
					1.18622	0.88412	0.699144							0	0		12.8161	14.4925		73.7153	23.2152
					0.76624	0.53823	0.23461							0	0		12.977	15.43		19.9424	29.1856
					1.89909	0.720946	1.05137							24.5418	9.05451		9.13025	22.976		28.7785	55.2748
					0.466893	0.718481	0.453388							10.3022	9.27164		25.6868	9.70047		21.5569	21.9477
					0.748537	1.59069	0.47318							14.9323	10.2278		15.8693	12.1343		41.8197	27.7921
					0.478408	1.14714	0.40695							12.7895	11.5676		13.2587	12.2974		32.7058	10.1448
					1.47412	0.506146	0.907242							9.69782	11.4669		11.9792	11.7989		61.0162	25.5507
					2.69588	0.493733	1.3637							10.0942	5.7		11.1861	9.99817		59.1213	19.6193
					1.1838	0.442543	0.349941							12.9126	8.56738		14.531	14.1687		50.5569	32.5991
					0.648754	0.888827	0.396568							20.9263	15.8854		12.7097	14.012		42.8052	37.1012
					0.631858	0.694334	0.829205							25.2711	8.81618		12.3491	10.7354		34.1716	14.6969
					0.989522	0.0193992	0.254975							17.6072	12.5121		15.8461	13.3783		35.0366	16.4641
					1.28768	2.8897	2.05324							0	0		12.5352	11.9802		60.9563	18.4411
					1.66787	0.775195	1.38501							12.2887	7.53726		11.7919	18.3839		27.961	23.5469
					1.06827	1.68899	2.0458							14.2209	10.6621		11.1018	15.9154		35.3591	37.1577
					0.56629	0.213397	0.314146							9.95522	10.2784		11.9022	10.3504		39.1991	20.213
					1.24326	1.51506	1.32353							6.27302	10.9233		14.1346	12.697		32.5653	33.3771
					1.25524	1.20108	1.19984							8.31707	11.7398		15.0101	13.7566		55.2805	35.5327
					0.864714	1.24471	0.60477							10.5613	9.818		12.1585	12.8607		49.4304	20.8079
					0.0497575	1.88041	2.30797							14.0889	11.0018		11.5376	13.1051		53.7494	20.7051
					1.4661	1.06609	0.703577							8.57363	8.53116		16.0042	15.9599		43.5557	41.3735
					1.45759	0.481517	0.60023							12.8223	6.0257		17.8042	15.3381		46.08	17.8298
					0.795261	0.744878	0.41874							11.6318	15.8927		18.3944	16.1231		14.8549	24.8811
					0.949087	0.913877	0.230023							17.0284	12.1635		17.2254	15.2652		30.0603	20.1636
					2.13021	1.44181	1.01528							18.7715	14.4997		10.2245	13.367		52.8372	25.5317
					2.12036	2.1009	0.693465							14.2703	8.12474		12.96	11.2856		39.298	31.1983
					0.110185	0.482265	0.911914							11.902	9.66617		13.9197	15.5715		25.5799	44.5084
					0.897638	0.874698	0.318339							12.6902	15.3514		14.347	36.3056		75.5239	20.2188
					0.681576	1.07695	0.345008							19.8585	20.0685		10.5086	10.3212		48.2358	22.9915
					0.524038	1.16379	0.556463							10.9581	9.63205		13.1094	18.3859		39.1554	22.6379
					0.444845	0.618733	0.366721							10.8044	8.00009		11.8128	16.3303		12.2577	23.4574
					0.824086	0.911316	0.517813							24.1023	17.0585		11.1227	13.9884		28.7909	10.9049
					1.15741	0.792836	0.811128							23.6535	14.3053		15.0501	15.7972		44.7124	38.775
					0.592291	0.971445	0.89752							7.74333	6.35796		12.7839	13.4249		65.0538	21.2132
					1.10005	0.709977	0.253255							12.8269	10.3639		10.1839	8.78141		35.1409	21.4101
					1.36558	0.650797	0.461582							31.2641	72.8618		13.0785	14.0078		26.8126	30.9462
					0.808376	0.692345	0.608912							11.7614	13.7975		14.8278	17.4857		0	0
					0.946513	0.703715	0.971526							11.958	11.8083		11.9153	10.1741		53.5008	17.3494
					0.527395	3.19261	0.990731							9.83882	16.0732		16.0112	8.87262		60.34	15.0665
					0.385406	0.572277	0.526532							15.1324	13.1447		11.1663	10.5129		30.4781	26.9861
					0.0411974	0.848917	0.554754							11.1727	8.93133		9.86507	10.1163		71.7814	25.2699
					0.503272	1.77911	1.43099							23.4508	16.5351		10.8838	10.5923		94.9235	35.9205
					0.679176	1.21319	0.817017							10.1973	12.2011		10.2517	13.2692		42.3399	20.4206
					0.395433	0.561637	0.473229							16.4891	16.3215		13.676	15.8274		18.9182	28.9465
					1.03759	2.18291	1.06483							15.8102	17.3753		18.591	15.6569		39.0985	13.7214
					0.799768	1.71539	0.605503							22.4185	22.4006		19.186	11.0075		34.656	28.7285
					1.02368	0.447207	2.46718							11.6041	8.88544		11.9201	11.3715		33.738	54.9212
					0.197249	3.16144	0.293295							26.8254	15.563		14.2187	11.9437		50.0336	42.9331
					1.23532	1.32547	0.655876							16.5764	14.2424		12.3723	13.6427		76.1142	25.9493
					0.587345	0.294562	0.349043							0	0		14.5408	14.4847		28.6758	26.2679
					1.07738	0.907838	0.631354							15.2396	12.63		11.5048	9.92862		90.9082	43.3682
					0.339253	2.36062	0.607876							29.0304	17.0643		13.0126	14.3282		52.967	34.8382
					1.09867	0.885249	1.47833							29.6025	18.8475		17.4714	12.758		29.495	37.5986
					0.713396	1.01387	0.435521							6.67258	4.19643		14.1451	11.6772		44.6866	27.2244
					0.984402	0.862771	0.756868							24.9327	16.7505		12.4662	12.348		47.9309	43.806
					0.783731	0.786923	2.91141							25.5863	16.0465		16.0747	17.2801		43.5017	25.5508
					0.609518	0.855555	0.417945							14.8189	11.0544		14.0612	19.1093		30.05	22.8983
					0.515458	1.26493	0.293567							12.6427	11.1488		15.3503	13.2444		44.9552	17.9629
					0.320778	2.73402	0.19469							16.9249	8.937		11.2838	9.48882		81.4021	43.9773
					0.373783	0.469362	3.20056							42.0555	22.9573		20.2694	17.9115		73.6125	29.4245
					0.151536	0.401635	0.607369							20.7522	16.2192		21.0851	16.654		33.674	33.8944
					1.15742	0.126955	0.707297							13.1764	9.58896		13.0059	13.2046		33.4764	43.9469
					1.27099	2.5476	0.00750609							9.7876	6.77777		14.1033	12.3527		24.7501	27.1398
					1.14015	0.679979	0.616752							14.1554	12.172		17.9613	17.1947		7.07107	48.7904
					0.300747	0.267972	0.515901							14.2491	11.0525		14.4484	13.8683		11.2361	11.225
					0.626417	0.564908	0.342119							0	0		14.8268	16.0904		87.1283	43.0996
					1.07769	0.851735	0.486657							10.2495	10.0415		14.8763	10.2352		32.117	16.8434
					0.704557	1.46409	0.44495							9.76204	13.6876		12.7788	11.6491		38.3845	25.8225
					1.19991	0.735461	1.07172							13.6524	8.43396		9.25444	14.4714		31.5681	20.9061
					0.908149	0.270177	0.107346							11.8348	7.23208		10.1768	11.2985		46.2845	30.6323
					0.804007	2.49595	1.80221							12.074	10.6498		9.67532	10.3668		38.0776	21.2972
					3.40546	0.701274	0.405501							10.9926	9.41666		15.7718	14.8648		30.6121	28.1526
					1.46781	1.07864	0.863293							11.8388	8.65229		12.3647	10.3441		62.9146	21.1424
					0.270334	0.613917	0.465066							12.6264	7.95354		10.8824	10.245		18.1043	57.975
					0.611685	1.18619	0.559394							8.3453	6.69612		11.4313	14.073		26.7213	18.689
					0.96391	3.09958	1.13484							8.62191	8.56271		9.71515	9.93774		51.0859	50.8671
					0.848571	0.280843	0.298878							10.887	10.4189		10.5929	9.00438		17.0353	30.8594
					0.463723	1.03395	0.408783							11.8341	12.7027		13.7766	12.061		74.2762	53.5364
					0.233282	0.240866	0.520285							18.636	13.2162		12.1426	12.075		9.88264	31.7004
					0.998943	1.22557	1.80139							9.50021	7.68128		12.4644	12.7295		37.186	30.3513
					0.532667	2.05043	1.64395							36.7173	9.22491		11.0562	10.1135		57.3751	23.2887
					0.33566	0.812995	1.95363							16.9706	1.41421		19.6991	14.8047		55.7146	32.5445
					1.06765	0.922343	0.475877							0	0		14.2742	11.119		46.5285	13.388
					0.155302	0.757737	1.93913							20.0857	17.7793		13.3343	13.3828		26.6608	10.3344
					0.428552	0.485739	1.12966							10.1454	10.5167		13.9036	12.6115		87.9968	26.0182
					0.527044	0.332005	0.358003							14.5384	8.0432		12.3215	11.5283		78.6709	29.1312
					1.32969	0.511519	0.978532							11.7523	8.14206		11.3575	15.0736		70.2424	32.187
					0.754031	1.42275	1.885							13.1917	15.25		15.1822	12.77		36.6166	57.28
					1.71098	3.01613	1.11703							9.38413	7.10734		17.8027	13.9102		24.8082	33.5402
					0.262	0.756892	0.67286							7.61092	9.43619		14.1088	13.7901		49.7192	38.8452
					0.436831	0.321339	0.711685							15.8522	9.79601		13.8796	13.539		54.6278	37.8589
					1.01673	0.696684	0.8672							13.107	12.9248		12.1551	14.2826		34.0049	45.4349
					1.32174	2.89599	0.674612							9.70596	8.56149		10.0961	11.3794		45.4438	29.7481
					0.441311	0.553837	0.480028							9.6046	13.2297		12.1783	13.189		43.1885	16.6767
					1.70683	0.551133	1.09426							15.7278	10.6334		23.1618	14.3713		41.1218	23.6051
					0.962494	0.625827	0.457285							11.724	10.0391		11.4859	8.03039		47.7583	35.2195
					1.99113	1.60804	0.792077							23.3236	21.0202		11.5563	14.4965		86.5583	24.5425
					1.55582	0.764383	0.62219							19.3143	7.22026		10.2462	12.2442		40.2735	11.996
					0.656095	0.657709	0.338797							12.6305	14.0168		12.0698	12.972		23.9078	6.80074
					1.02269	0.739527	0.493676							16.4988	12.0196		11.4635	10.3669		26.638	13.6473
					2.0619	2.28267	1.29553							12.8069	11.2713		23.5594	23.172		42.7112	30.4453
					1.11033	0.745625	1.23336							10.2618	8.62925		9.55038	11.461		41.7393	43.7375
					0.230452	2.03714	2.03787							10.3557	11.1367		13.6991	10.2396		32.9144	29.9237
					1.02255	1.06275	0.359895							9.86116	9.90732		15.5004	11.4553		49.1904	18.3112
					0.940536	2.24218	0.747369							8.67948	8.8245		12.7999	11.0428		49.93	36.2189
					0.193788	1.67377	1.68219							13.5637	10.8269		12.1823	12.0941		19.1995	26.6467
					0.286677	0.869296	0.358063							16.0978	14.1451		15.141	13.0477		59.8245	29.5342
					0.322934	0.697125	2.27679							18.3576	1		12.5275	13.6185		99.0434	33.5062
					0.839799	0.637805	0.649797							0	0		16.1622	12.1547		39.5727	32.4692
					0.667798	1.61559	0.260861							16.0129	14.1012		13.7989	13.4902		52.1591	26.361
					0.98117	1.42224	1.64415							23.2732	13.0129		13.4952	14.5963		61.9158	23.1187
					0.699372	0.668167	0.764548							19.1024	13.6271		14.2996	13.3062		22.7439	16.6433
					0.122306	1.12574	0.224588							17.1748	13.4265		17.2843	12.5829		44.6132	38.1357
					1.4106	2.37644	0.75397							12.9501	19.9626		12.3093	11.7995		67.2004	22.4856
					1.06457	1.28033	0.918155							21.2976	10.523		14.5618	14.0455		44.7416	37.6007
					1.99438	1.50071	0.0493289							19.2945	17.2153		15.6563	12.9239		17.5214	32.2115
					0.271678	0.765857	1.38002							10.9926	12.1395		10.5812	12.2172		44.3538	21.9796
					0.660831	0.651393	0.203066							20.3208	14.5433		12.4874	12.8516		59.8314	19.984
					1.01999	1.36777	0.641236							11.2513	12.7671		15.1516	16.0185		50.109	38.0219
					1.36548	1.9591	1.0144							8.41665	9.4856		17.8524	16.498		125.433	34.1797
					0.0349373	2.10874	1.8382							11.9264	11.1517		10.5805	12.3531		42.1304	26.0365
					2.02267	2.43538	1.24572							19.1342	11.6947		9.69563	10.2955		13.9917	24.5981
					0.0611609	0.448269	0.180019							10.3586	8.55094		10.2081	10.1578		19.3391	23.8328
					0.385069	0.54854	0.382019							25.9597	16.4218		23.9367	16.814		37.2656	28.001
					1.22447	1.16481	1.11627							26.3574	16.1957		10.6872	10.9571		36.5773	21.9613
					1.40219	1.24292	1.29969							0	0		13.3068	10.4582		48.6386	31.496
					0.737052	1.03146	1.21703							25.1205	16.8219		17.7454	14.9221		14.5955	30.5573
					1.39463	1.17227	0.500774							14.3912	10.9401		13.714	14.1253		42.346	24.3412
					0.936341	0.77454	0.433152							12.9625	10.8257		12.2353	11.1527		16.3187	24.501
					1.22585	0.601381	0.830733							19.1572	13.6379		9.95003	12.2714		30.6431	26.5016
					0.811029	0.643947	0.454218							12.8786	9.9267		16.3884	12.1138		29.4466	27.9529
					1.14438	0.0364068	0.692544							17.3444	11.4651		17.51	13.5799		64.4877	29.4443
					0.490031	0.557817	0.454458							26.1647	17.2784		15.3848	15.2137		39.5748	29.0201
					0.733863	0.424111	0.215933							25.4265	17.3887		13.574	13.3779		35.9351	38.621
					1.02701	0.702522	0.590952							14.8509	9.82393		15.64	13.4561		53.7052	27.3394
					1.4629	0.716394	1.54117							8.105	6.47937		13.3454	12.326		48.5973	20.9237
					1.12048	0.864213	0.946343							16.0627	14.0126		12.2762	8.72789		49.3528	17.7679
					0.603439	1.63999	0.550577							22.3754	12.45		16.6325	11.1472		48.632	28.9787
					1.29333	1.67595	1.76662							21.1682	12.8186		12.8106	13.9079		55.5	55.0901
					2.89793	1.22878	1.15537							0	0		11.8797	12.5506		23.5584	16.0208
					1.04797	0.652752	0.587631							14.169	11.3782		19.3612	14.9064		26.7012	30.3574
					0.910865	1.41724	0.544131							15.1873	13.08		12.3346	11.8319		32.8141	39.7016
					1.19805	1.00736	0.583831							17.5356	11.779		12.6383	12.4594		69.3312	30.3689
					1.2245	4.10549	0.472414							8.72619	10.6995		12.4987	11.9853		14.3643	40.1497
					0.658332	0.689415	0.570395							9.6109	14.9747		14.7945	16.6514		55.1989	26.4323
					0.239671	2.72397	0.313909							12.4762	8.96832		20.9029	21.5362		61.7747	29.9933
					0.900591	0.661671	0.739003							23.2712	7.61315		10.2766	9.7892		45.676	16.4682
					0.250255	0.229115	0.721766							11.7541	14.4492		15.6569	11.6178		50.9441	45.3178
					0.982253	1.76457	1.55165							12.5311	7.76202		11.4203	14.8134		47.6677	21.5336
					0.201089	0.443839	0.594824							9.47602	7.10022		12.6823	12.9958		42.3919	25.873
					1.14258	1.37971	0.237385							10.6739	8.1322		14.4141	9.72194		36.0416	35.3589
					1.06392	3.55004	0.373415							20.9298	9.71084		10.1355	11.0226		34.1204	10.8305
					1.88982	2.48202	1.03239							19.7645	16.816		12.9276	14.0176		48.2691	29.9762
					1.02161	0.0198385	0.190334							19.9991	16.5696		15.3037	13.8861		119.097	37.6789
					0.746108	0.97688	0.974804							24.4498	19.3015		10.7655	10.748		81.0408	33.321
					0.81166	1.05567	0.491858							22.5387	16.4354		12.1284	11.7128		37.5473	35.0029
					0.512064	0.526605	0.497753							11.1813	8.90921		13.7071	12.5371		60.7936	36.5445
					1.77765	1.24945	1.31784							14.6983	16.4132		10.6708	11.8858		63.54	52.6245
					1.15954	0.646116	0.576762							10.2286	8.05178		15.982	19.6094		42.2015	30.909
					1.37399	0.128021	0.354558							18.0224	15.8089		11.3936	8.63897		21.1165	22.9565
					0.779472	1.7086	1.10861							14.2219	10.3126		13.0865	12.3599		67.1498	16.6613
					1.59801	1.06055	0.72564							15.1255	13.2484		12.7537	14.4035		33.4116	16.5404
					1.25128	0.956219	1.00403							24.4895	23.41		13.0677	12.9473		12.7279	24.0416
					0.804522	1.72696	0.536361							10.445	11.5231		14.9914	11.726		41.6253	27.0382
					0.415898	2.28465	0.867176							9.19768	13.3256		14.7464	12.0977		65.8126	22.0522
					0.711076	0.644496	0.422614							15.8815	8.53154		12.5275	12.3841		42.0519	39.4887
					0.399458	0.961483	0.308653							14.2027	11.3122		12.0783	12.9928		35.303	15.8524
					1.9935	1.55939	1.18499							12.0474	12.9103		16.2374	17.2534		72.4424	18.3458
					0.629216	0.937898	1.7319							11.7305	8.51042		32.0715	24.6391		40.3633	38.4469
					1.64487	0.369402	0.102643							12.3739	10.08		17.7285	16.9574		55.9331	30.6361
					1.37482	0.845888	0.572798							11.5506	12.547		10.9127	13.4767		28.8452	25.4873
					0.906262	0.417384	0.249671							8.24928	9.04961		12.7313	12.9826		69.5327	23.0478
					1.0463	0.594829	0.62488							18.0802	11.3443		9.7993	12.6403		48.2203	20.5913
					1.15325	0.674752	1.0154							24.3714	15.1369		10.7419	11.7555		71.4178	33.9411
					1.59812	1.26654	1.23274							11.2317	12.6294		13.4366	13.3227		62.2536	26.3161
					0.0784769	1.59401	1.56765							12.9798	10.5178		13.2312	12.0214		31.2376	33.4764
					0.420449	0.907724	0.368723							11.0271	9.26069		11.4589	11.7837		68.7726	45.4899
					1.82237	1.08768	0.0503649							12.7432	13.0267		13.8798	12.0335		49.7958	21.7234
					0.128987	1.93061	0.519457							26.976	19.3916		13.8202	15.8436		27.2085	35.6819
					0.757134	0.399256	0.229571							20.7687	12.3468		13.7375	12.425		70.9665	24.1454
					0.903386	1.19771	0.685439							25.1215	19.434		17.0655	14.4574		58.4215	30.9323
					1.96129	2.02638	0.71817							9.79854	8.27657		16.191	18.3251		14.0464	22.0522
					0.907553	0.816965	0.509087							14.2647	12.6349		9.42117	9.87211		62.0537	12.7971
					1.3161	0.777459	1.66386							14.4238	8.16423		18.7972	19.2621		35.286	18.3485
					0.897912	0.914532	0.226139							10.8013	8.08027		22.0712	20.5349		29.4546	37.9994
					0.486764	1.68192	0.424981							14.6062	12.0739		24.4957	20.6773		24.8181	31.4647
					1.17726	2.26316	0.540153							28.9914	1.41421		32.0267	29.9939		61.0344	28.5044
					0.993224	0.505565	0.82887							11.3061	8.54595		16.7537	12.0666		25.4167	21.0491
					1.18984	1.5285	0.129163							12.9974	11.2625		12.2138	14.9079		11.5326	9.53939
					0.602161	0.409332	0.282329							9.28494	8.12541		15.6447	17.4607		20.2064	27.1176
					1.79011	2.64748	1.3604							11.1126	8.5621		10.8071	19.7411		19.0517	26.5606
					1.53996	0.500599	0.958159							11.7732	8.95937		10.1373	17.6052		74.3216	18.7537
					0.877067	0.778932	0.527122							16.3568	9.97476		14.4394	14.1935		25.3427	29.9889
					1.18724	1.75752	0.412092							14.078	14.7426		12.4798	10.9453		31.9948	23.2
					0.668618	1.6268	0.643129							15.0667	11.7344		15.258	12.8975		38.0092	32.2382
					1.66885	3.00239	0.40085							18.1698	11.9422		11.9997	10.7757		25.9792	25.4886
					1.06655	0.845062	0.474869							14.0294	10.1596		13.4688	11.9388		26.4161	32.8351
					0.291752	1.92433	2.53814							12.3966	10.0948		17.6086	12.5122		35.9036	21.1755
					1.8537	0.979473	1.81476							14.1866	11.6462		11.122	10.3325		44.0244	24.2668
					2.05794	0.752365	0.659846							13.3864	11.0098		11.5476	13.8999		33.2916	18.5023
					1.05272	0.539536	0.533215							24.12	20.6971		13.1098	17.0192		43.299	37.5939
					2.05639	2.50201	0.7859							10.3459	8.45098		17.2523	11.8851		25.8689	21.5801
					0.259704	0.235217	0.552853							9.67089	6.87123		11.4579	12.5164		52.6727	26.3014
					1.53033	2.78931	0.430569							19.1955	12.5682		11.7455	12.2406		46.9542	28.1993
					1.29069	1.46266	0.373218							15.1551	12.4482		10.5721	9.2381		38.3316	22.0772
					0.806508	0.934946	0.288519							8.57616	7.95149		11.3358	13.923		58.3944	41.1195
					0.449766	2.01842	0.617994							18.5532	15.0377		13.1947	12.819		14.4222	18.3303
					0.775633	0.453435	2.61925							33.4806	13.9084		13.4778	10.7465		45.8937	23.1523
					0.87444	0.593494	0.657875							11.5289	10.0425		12.1249	11.0064		36.6606	34.2414
					0.693936	0.599167	0.699614							12.741	7.59759		13.8687	10.7513		58.2895	46.457
					0.36917	0.247101	0.604572							13.7509	10.4988		17.8174	15.8725		43.6454	23.3452
					0.67109	1.26846	0.565013							13.4926	8.03821		20.5956	19.0098		60.649	29.712
					0.634879	1.62676	2.50189							12.8276	12.2702		17.7725	13.8773		45.73	29.353
					0.582178	2.05632	1.00271							8.88791	8.09208		9.91145	10.1185		30.6181	39.1633
					0.46816	1.18702	0.392921							11.2732	9.60833		17.3857	14.1781
					0.315105	3.35031	0.921598							9.44306	10.8482		16.2673	14.9318
					1.09269	1.36322	0.467096							11.7059	11.6731		14.0698	13.3586
					0.605992	0.498149	0.299261							12.013	14.7458		11.1935	13.2261
					0.321729	0.47505	0.629752							8.65105	7.00298		13.1223	12.5859
					0.967162	0.337743	1.43506							11.652	9.00947		14.0699	14.5181
					1.23666	0.454522	2.96964							14.0438	14.0224		14.3045	11.8431
					1.27864	1.83345	1.62835							13.7477	7		11.855	9.00982
					0.0053659	2.12747	1.8141							10.812	7.95088		11.0621	14.1559
					1.83018	1.78875	0.724069							29.9898	22.5468		14.3091	8.91009
					1.17084	2.10246	1.59035							14.1593	29.7378		15.942	14.0344
					0.665882	1.38132	0.532356							10.7443	9.43149		11.3343	13.3189
					1.32598	1.12054	0.211106							13.6001	9.29271		15.5812	11.0307
					1.06906	0.779269	0.807274							15.8647	11.537		16.7695	13.9161
					0.931401	1.47082	1.08071							7.11337	11.3423		13.0414	10.6011
					0.669753	0.823903	0.0498516							12.345	8.4249		12.7449	12.2757
					0.646289	0.576667	1.09011							18.2714	12.7291		16.0487	11.9231
					1.09152	1.40013	0.325248							13.6196	11.7362		10.4357	9.40967
					1.3374	1.06262	1.01811							15.2965	10.1077		11.1378	11.8277
					0.182754	0.274645	0.167809							10.0038	7.4924		13.9575	16.78
					0.697669	0.324719	1.23943							11.0406	9.18356		20.2522	12.8189
					1.6862	1.45568	0.527622							9.62074	8.38602		11.0726	11.9855
					2.08335	0.364856	0.56516							13.2941	10.1946		15.2483	14.4913
					0.812639	1.83942	1.40607							13.9721	10.6584		15.8621	17.9999
					0.926511	0.693192	1.14092							10.978	14.5282		16.3489	14.6508
					1.26147	1.50382	0.810052							18.6447	13.5804		10.5124	10.8663
					2.21767	1.18821	0.374583							17.9207	16.1219		15.8547	12.0819
					2.54316	1.86232	1.28077							18.6201	12.4151		10.244	11.2252
					1.45597	0.9335	1.12634							16.1029	9.85756		11.171	13.2293
					1.26239	1.64137	1.26554							13.3808	9.93146		14.0526	16.9204
					1.64716	1.82945	0.675056							11.3786	8.27512		13.6537	13.9135
					1.04584	0.928117	0.681628							10.4247	7.55783		12.0286	12.3191
					0.68184	2.2617	0.820081							12.2814	14.2692		11.84	20.265
					2.41294	1.59153	0.970817							13.2985	11.5636		17.7887	17.6275
					0.309201	0.746104	0.572198							9.99359	8.52514		11.8263	10.0126
					1.39997	1.09705	1.41778							12.8498	11.3149		15.227	13.3365
					0.891273	0.504184	0.844587							15.5358	10.93		12.2303	12.5367
					0.634378	0.914269	0.372587							16.4212	13.2323		14.2424	12.3392
					1.19513	2.10857	0.225372							10.2892	8.93429		12.5583	12.7533
					0.550749	0.507264	0.492475							12.1037	7.82422		14.0825	14.3314
					2.04189	1.31154	0.428187							17.4117	10.056		12.6915	15.3126
					0.366981	0.215673	1.21555							10.2412	9.3678		17.8543	14.3294
					1.01617	0.159801	0.242607							16.1676	7.42184		12.0315	13.3977
					0.250094	0.688214	0.240425							13.8958	13.261		15.0612	14.202
					0.492423	0.366054	0.698709							14.5836	10.9698		9.26811	11.9695
					1.43591	1.13455	0.735155							11.3394	13.2724		14.594	14.4786
					1.29122	0.808493	0.314691							11.6546	8.76709		14.9555	15.3695
					0.432472	0.789999	1.6332							35.8783	19.5942		13.8406	14.0262
					0.968343	1.55649	0.493223							33.2006	21.8001		12.1465	10.1588
					0.995646	0.8791	0.468205							26.8701	0.707107		16.6933	16.3991
					0.394263	2.1313	0.345247							0	0		15.5066	15.5106
					1.84067	2.20952	0.422136							42.689	27.0091		12.6892	12.6352
					0.660887	0.824019	0.474237							17.8743	9.35577		17.2547	20.2421
					0.451011	0.788886	0.565971							10.127	9.88676		13.7419	13.039
					1.21441	1.4355	0.826682							9.86412	7.4531		14.1792	15.8625
					1.28052	1.16017	0.674316							9.59113	7.86008		12.5143	13.7452
					2.06517	0.676826	0.540868							13.6913	7.34621		12.062	17.7751
					1.09449	1.11919	0.584573							10.4433	10.4351		12.786	12.7034
					1.9267	2.53752	0.525268							21.289	14.9185		17.1231	19.6113
					0.583507	1.47466	0.515105							11.969	11.3968		11.4609	12.0249
					0.108517	2.91686	0.495383							18.1826	12.0482		14.54	14.6228
					0.131801	1.52894	0.776634							11.2133	7.33338		10.637	12.374
					2.19892	1.95742	1.63643							13.435	4.24264		19.288	11.9722
					0.517408	1.92877	0.885591							9.48012	8.97264		13.0899	11.6244
					1.62637	1.2531	0.951691							11.1457	8.31836		12.6035	11.6771
					1.18056	1.22954	0.976992							10.4362	9.35136		12.5842	17.4977
					0.514603	0.687654	0.308345							9.29148	11.3938		12.7308	12.3943
					0.603543	1.13384	0.823928							28.45	19.1806		19.1242	14.8265
					1.66688	0.710585	1.14285							9.35825	5.80451		11.8122	10.3287
					2.10018	1.90968	1.01522							10.9947	7.95664		13.2202	12.0371
					0.605515	1.00111	0.649455							11.2767	9.2039		12.8217	12.1863
					0.856485	2.15823	1.06469							12.8579	13.3461		14.151	14.7809
					0.457346	0.212337	0.0152419							19.4163	15.9965		13.7828	12.9241
					1.32367	0.697912	0.655514							12.1311	7.86222		10.741	11.2932
					0.411605	0.917823	3.14277							9.6978	8.05799		13.9436	20.5436
					0.706845	1.55646	1.01093							9.90094	10.0702		10.4556	9.24879
					1.04603	0.913336	1.25303							25.8701	10.297		13.8556	16.0674
					1.62642	3.19216	1.20287							0	0		15.6081	14.0518
					0.776528	0.897089	0.837247							10.3462	9.34237		18.7856	17.3183
					0.386969	2.28893	1.24151							13.1812	10.9483		14.33	12.1282
					1.92938	1.69994	1.40504							14.0902	13.4074		15.7415	16.5373
					1.90121	0.893463	0.669272							13.1594	11.5204		12.2972	11.2701
					1.23157	0.833492	1.62991							9.82867	9.66081		10.6902	11.7655
					0.539589	0.936082	1.46994							8.7141	5.69911		10.202	12.367
					0.845169	0.955583	0.395232							14.1325	10.4907		11.4589	12.8858
					0.911472	0.864425	0.920642							19.7272	14.6589		11.89	12.578
					0.86264	0.673396	0.612843							0	0		12.3552	9.35428
					0.305442	0.969513	0.935718							14.9295	10.6317		15.5552	12.246
					1.34545	1.56223	1.96016							9.30763	5.89377		12.0788	16.5465
					0.892943	1.00168	0.562079							9.52886	7.41312		14.0286	12.8633
					0.627886	2.38534	0.165853							15.2623	10.4441		13.8198	13.3936
					1.96237	2.36503	1.01774							12.7959	11.5056		12.6987	14.4312
					0.949451	1.0855	0.863559							15.9958	13.8304		14.2226	11.9128
					1.00698	0.651199	1.0647							8.98976	10.7575		15.0099	20.7726
					0.929604	0.687428	0.745339							10.4339	8.97308		14.5691	17.341
					0.00818641	0.327254	2.41605							11.6262	7.94351		26.467	22.2699
					2.34297	2.2816	0.527738							11.3839	11.3479		20.3509	20.6287
					0.14484	2.10036	0.231246							12.3811	11.5804		13.1266	10.7345
					1.31438	0.971171	1.78948							15.0091	14.553		13.8523	15.8066
					1.36363	0.308798	2.32906							17.8942	12.7705		11.0676	10.5241
					0.682365	0.774585	0.540746							13.5199	12.5998		14.5196	14.6819
					0.261503	0.292648	0.625257							10.1931	7.77801		12.6711	15.583
					0.529738	2.88665	0.990584							13.4329	9.84732		12.6779	13.7857
					1.2992	1.93039	0.52827							19.1409	10.6982		22.7515	15.2059
					1.08604	0.375825	0.839616							17.1334	13.1673		13.0969	14.5104
					0.552731	1.16284	1.60151							12.5769	9.10321		14.7409	12.9099
					2.11619	2.1759	1.43128							12.8976	14.244		13.4742	11.1753
					1.34595	0.708952	0.899993							13.7389	11.0067		11.1966	9.58688
					1.31701	1.66788	0.586379							10.881	6.99458		11.5474	11.2956
					1.24442	0.553157	1.22161							9.03497	7.37198		11.2968	8.83664
					0.576089	0.947374	0.392931							16.1752	12.8401		14.7695	14.2074
					1.1206	1.06618	0.497266							19.1273	8.87419		13.0563	11.4456
					1.82711	1.10753	0.57271							17.9587	13.8287		15.4468	13.7316
					1.42516	0.720153	1.15346							11.1728	10.7799		14.8113	13.7838
					0.742275	1.0711	0.394158							9.93952	9.26019		10.3298	14.7293
					0.698941	0.927508	0.37275							10.3881	9.244		13.5095	10.8626
					1.1476	0.694625	0.251951							12.9223	13.6107		12.842	10.6763
					2.76682	1.08962	1.53976							16.6292	13.8489		18.2667	17.7179
					0.592319	1.84353	0.641026							16.753	12.0452		11.6917	15.1589
					1.2403	0.566315	0.768212							10.4615	10.6506		14.7817	11.656
					0.763953	1.41575	0.975161							0	0		12.9755	13.6011
					0.630355	2.5351	0.525877							11.8462	14.7848		15.8523	16.9367
					0.349042	0.82754	0.635053							13.3841	10.9134		17.8222	25.3819
					0.0325235	1.23622	0.877189							13.4219	12.3056		22.5613	14.7363
					1.1671	2.92684	0.620131							8.76142	7.67082		14.879	16.1987
					1.3683	0.405427	0.317864							21.9214	18.3234		18.3162	22.7545
					1.33029	0.562215	0.713712							0	0		29.6699	25.2065
					0.0443457	1.30584	0.259923							12.602	13.1589		13.015	11.1867
					0.782874	0.414169	0.396146							17.4537	14.8268		15.916	14.0098
					1.18049	1.64153	0.539952							13.1053	10.5699		14.9343	10.4537
					0.622654	0.623069	1.1159							25.9757	18.0279		16.264	12.0655
					0.169629	0.222812	0.600209							27.4968	15.9949		20.9869	14.6232
					0.65288	1.48955	0.767748							11.6462	9.05195		17.1461	16.5013
					0.0969291	2.93466	0.854304							18.0096	15.4944		12.9001	11.7736
					1.09736	0.622123	1.20697							14.9853	14.3628		11.0963	10.2607
					2.16379	0.892575	1.91541							13.6126	12.0568		11.362	11.2425
					0.825988	0.363891	0.667815							20.6658	14.7164		10.3908	11.0724
					1.89402	0.969808	0.167782							12.5855	9.86587		14.8642	12.7572
					0.783115	0.97314	0.557546							13.7739	11.7424		14.1539	15.6532
					0.461469	0.59453	0.502418							17.2139	17.7408		14.9472	15.0403
					1.46727	3.09764	1.7277							13.5498	10.9835		12.4952	12.8775
					1.68791	2.7463	1.31924							10.0657	7.21797		15.8951	14.1895
					2.73712	1.57709	0.863267							17.5671	11.1131		12.485	10.7248
					1.46619	0.563765	0.473461							17.0686	10.5166		15.2907	14.1091
					0.433131	0.302991	1.27224							17.9536	2.64575		14.7302	14.0167
					0.94939	1.42877	0.236493							16.4035	10.3877		8.59323	11.007
					0.622501	0.441237	0.289459							27.678	19.6987		12.137	13.2476
					0.168174	1.41353	0.616865							0	0		20.7654	12.2975
					1.33735	1.35572	1.57221							14.6173	8.31304		14.8903	14.4826
					0.803213	0.531919	0.613622							11.6575	10.6396		21.6568	12.0342
					0.69697	0.754708	2.55438							15.4082	10.6795		8.42897	10.491
					0.614276	2.34274	0.173894							12.7528	6.25571		12.1957	17.0106
					1.23017	1.56617	1.73056							13.772	11.9747		17.6972	12.4999
					3.143	1.77579	0.546792							0	0		10.9709	10.558
					0.771807	2.52573	1.83071							14.4506	12.1315		10.9931	8.45887
					0.733383	0.731507	0.8756							9.68793	9.47637		10.6134	8.31759
					1.38815	0.725903	0.635144							12.0198	9.58886		12.9849	13.8824
					0.747311	1.51031	1.34803							12.5546	6.45122		13.253	12.4102
					1.87514	1.7683	1.00301							20.1451	9.88841		18.5878	13.2315
					1.18271	2.03361	0.633804							11.1708	8.31713		12.6153	11.9647
					1.15314	1.38762	0.57202							17.2215	13.2578		11.4634	13.3841
					1.34021	1.44907	0.951651							19.5297	11.6201		12.9617	14.8267
					2.42451	0.301024	1.05425							13.1299	9.89338		13.1859	12.7862
					0.576768	0.180108	0.52727							0	0		14.3408	14.8017
					1.15057	1.55551	1.3428							19.093	19.4298		14.9752	17.3871
					0.75386	2.81493	0.586294							19.7271	15.759		12.6238	13.8146
					0.673891	0.695601	0.307227							21.9124	13.8138		18.3012	15.8111
					1.24784	0.927057	0.995998							10.0279	9.63462		10.2431	11.2346
					1.23922	1.12682	0.258753							18.855	16.2428		27.4878	21.2015
					0.864813	1.06823	1.43294							17.5562	12.1392		12.5213	9.7843
					0.858443	0.776485	1.20748							16.36	13.9065		13.7698	11.9195
					0.678935	0.577001	0.394851							10.3619	9.65845		13.0477	14.4456
					0.368107	1.86178	1.38349							12.6303	9.86053		10.3925	16.0766
					0.417721	0.75094	1.00393							13.2573	10.644		15.0924	18.2865
					0.554826	0.720001	0.420054							17.7873	11.3483		17.0547	13.463
					0.128426	0.320203	1.0166							12.8224	8.91439		14.4674	15.7778
					0.970406	1.38814	0.466484							17.0082	9.03043		11.2016	13.8383
					2.7745	0.578596	1.10453							13.2073	7.59015		11.9388	10.1306
					0.94924	1.5516	1.31048							16.7385	11.4434		12.7454	15.5976
					1.80036	1.03142	1.14729							12.8317	10.8938		13.6222	9.8302
					0.273346	0.719395	1.97282							14.3664	11.2926		14.0911	13.5608
					0.521816	0.2716	0.0638096							14.2593	12.2111		12.0564	11.0231
					0.636627	0.220527	1.02469							15.3403	13.243		11.7485	10.7123
					1.17721	0.729343	0.452485							9.05327	7.39977		17.7509	17.4218
					1.27805	0.803031	0.00984939							20.894	14.2212		18.6882	11.6366
					1.40933	0.739207	0.126216							15.9051	13.1438		25.9823	11.9208
					0.446325	0.747546	0.471473							12.7301	7.11871		14.5901	13.6773
					1.15196	1.57398	0.742269							13.6298	12.3627		15.0449	10.3292
					1.73131	1.24053	0.0722006							16.256	10.5161		14.2226	13.3248
					0.406511	1.32298	0.654115							33.7448	20.4733		14.4632	15.2384
					1.0045	1.28012	0.128023							18.1845	12.937		27.2458	16.6146
					0.434825	0.234278	0.606363							28.6491	11.867		11.307	13.9356
					1.3088	0.984442	0.819442							22.3682	14.9392		17.1602	16.4576
					0.98697	1.73189	0.353084							9.00925	9.69575		13.7843	15.9849
					0.469482	0.748157	0.161348							7.41199	8.2562		15.7628	16.5497
					1.08459	0.597934	1.86699							12.0833	11.143		10.0848	10.3408
					1.43675	0.954426	1.22149							12.0046	4.62167		19.7129	19.0164
					0.346739	0.886407	0.929522							12.7743	11.8968		13.5104	12.9698
					0.652423	1.15034	0.595824							9.84523	13.5251		11.3144	13.6196
					0.154196	2.0094	0.656023							10.6727	11.4451		13.603	14.9535
					0.908761	0.49146	1.24309							16.0746	13.3322		23.2886	14.1971
					0.764682	1.05253	1.5611							17.4749	16.0489		10.1892	14.5403
					0.484017	0.492589	0.534831							19.9647	12.9478		13.0408	14.7114
					0.961509	1.34517	1.30705							13.9745	12.5029		8.95287	14.6821
					0.67849	0.96496	0.400858							15.4181	8.99065		13.1855	15.6594
					0.649791	0.770362	0.382296							12.0803	11.6135		12.2044	15.5954
					1.29863	0.848908	0.635639							13.5815	13.3946		19.9099	13.6726
					1.34866	2.42277	0.446103							8.05945	13.0406		10.6911	14.6095
					0.375566	0.327115	0.379322							15.4563	14.0878		11.475	10.2871
					0.498607	0.495714	0.597899							11.4849	10.2938		17.0217	11.3774
					0.281058	0.308401	0.321356							13.3603	9.75493		10.1367	10.1592
					2.15521	1.58721	0.529215							15.2995	11.2134		18.7608	14.6148
					0.66332	1.66459	0.413792							15.9281	8.3458		11.4659	11.4266
					1.31181	1.22193	0.605592							12.7938	10.5647		11.3343	13.8363
					0.493859	0.497311	0.476817							9.51315	3.83406		16.9071	14.198
					1.46518	2.24542	1.19876							13.4349	10.6772		13.084	13.8223
					1.06396	0.445441	0.312469							13.0941	13.2511		15.0764	16.669
					0.509746	0.904188	0.386418							14.3478	12.4028		22.9694	11.5423
					0.525055	0.834548	0.361015							10.4083	3.21455		16.1103	14.7348
					0.239358	0.474229	0.329652							14.1151	11.8584		14.3417	18.5418
					0.592289	0.4961	0.489677							12.7055	10.1895		9.67742	15.938
					0.39951	0.294995	0.295602							18.0722	10.3471		17.0001	14.3239
					0.340656	0.339698	0.159017							12.9049	13.4132		11.2714	12.428
					1.10454	0.597702	0.736099							12.9121	8.747		19.5562	13.6374
					1.28654	2.16376	1.21118							0	0		12.3485	14.232
					1.13677	2.6992	2.05077							15.1465	9.39619		13.251	13.4164
					0.394041	3.25685	1.10844							8.56645	6.42008		13.6019	14.0847
					0.837644	2.00965	0.749908							11.253	8.7215		13.8088	13.629
					0.324093	0.52222	0.356659							12.8556	7.49475		12.8752	14.1224
					1.38408	0.812866	2.43843							21.7099	13.912		17.888	17.9032
					0.880548	2.53641	0.50628							14.2006	16.612		13.9266	13.0229
					2.23821	1.14894	1.48784							8.19944	6.53546		15.8767	15.2567
					0.615145	0.5284	0.244793							18.1836	12.6628		17.4384	20.0924
					0.362365	0.859406	0.492654							14.3877	13.6051		19.8303	10.2396
					0.624983	0.433737	0.247811							10.7577	6.9982		16.4643	13.7722
					1.03223	0.123456	0.214955							12.5704	15.0865		14.8124	15.4421
					0.505368	0.885943	0.469208							11.3301	14.927		16.2396	13.1043
					0.49178	0.314994	0.221907							10.7574	9.44545		11.6177	9.46813
					0.942443	0.884835	0.510108							12.5978	12.0447		14.9182	16.3423
					0.66889	0.3534	0.987902							11.8326	11.0933		13.0217	10.6987
					0.443854	0.674851	0.149306							13.197	9.08258		9.51143	11.1275
					2.04124	0.00764616	0.755731							16.4395	12.9344		13.5857	10.5322
					0.492252	1.23484	0.471844							9.5505	9.29052		13.6933	15.1707
					0.65087	0.916631	0.431463							11.5076	11.0705		13.55	10.2957
					0.77739	0.743806	0.534384							11.042	9.98758		15.4414	13.8961
					1.82522	0.419746	0.178131							14.1628	10.3128		13.577	16.5193
					0.913685	0.547145	0.510255							15.9417	9.84861		13.1075	10.438
					0.284193	0.737771	0.331066							12.9177	13.3888		12.3009	12.438
					0.619943	0.496582	0.448948							27.6607	18.5411		17.9837	13.0888
					0.931383	0.329945	0.924853							14.9283	9.64381		17.9241	18.7824
					0.572744	0.502929	0.91512							12.0277	3.92003		16.9664	13.1593
					0.545062	0.442141	0.469561							0	0		16.905	15.5252
					0.514778	0.527555	0.231513							12.2492	12.8552		29.7637	20.2495
					0.767186	1.27182	0.639613							11.3404	9.46617		18.1405	14.2042
					1.17219	1.25896	0.268923							16.7147	14.7537		12.5667	11.1464
					0.419911	0.368687	0.325313							9.41975	8.21372		13.0077	12.5423
					1.12363	0.294806	2.23207							9.51835	8.69363		11.5461	11.2373
					0.25341	0.324419	0.131199							13.1715	12.8383		21.8364	16.2984
					1.21952	0.875106	0.657255							15.4146	13.8192		12.2618	10.4133
					0.63881	0.518856	0.345864							10.1013	8.58936		17.4592	7.75001
					0.562505	0.454669	0.339886							17.5413	2.26385		23.9801	20.0565
					0.670833	0.57171	0.374423							16.5917	13.2384		13.1413	13.7518
					0.52113	0.490863	0.260278							10.7421	8.88947		16.7494	13.4739
					0.5712	0.380479	0.423026							13.4344	10.1233		15.8622	13.5812
					0.647698	0.559371	0.465111							13.4762	7.39865		12.1989	14.9984
					0.878364	0.862042	0.0571118							0	0		14.0135	13.0713
					2.21522	0.371365	1.73056							26.8887	4.04145		22.2559	14.8772
					1.66412	1.67834	1.28039							23.1876	1.25831		16.8027	14.901
					1.51057	1.18	0.500356							21.9305	22.2593		16.4091	12.0152
					0.848745	0.235186	0.512284							14.2464	11.0928		15.009	13.1993
					1.01183	0.925556	0.340193							8.88622	7.32214		11.9155	11.9499
					0.87968	0.524808	0.453272							9.09363	8.57238		13.8044	15.1526
					0.782144	0.611489	0.343927							7.50079	10.0124		18.7361	13.118
					0.625207	0.587942	0.589538							15.1551	13.3657		12.4541	16.167
					1.52036	0.357535	0.773633							10.403	10.7275		21.038	12.6598
					0.45812	0.746485	2.59281							13.7002	12.4936		11.3744	14.4869
					0.429204	0.436004	0.35953							14.7195	14.1097		19.3691	18.8034
					0.315694	0.458408	0.263664							9.33685	9.65094		11.7421	13.7538
					0.815974	0.826629	0.35578							13.6503	10.5401		11.6259	12.4238
					1.70475	2.10258	1.58048							14.2345	10.6127		8.80029	14.5351
					0.602098	1.50901	0.786422							15.7771	2.16025		7.88153	12.8357
					0.804014	0.623678	1.12585							21.7754	17.6934		11.3108	17.0614
					0.706251	0.77402	0.32515							18.2423	12.9925		20.5395	14.6757
					0.96865	0.952142	1.31069							0	0		17.2413	16.1101
					0.119635	2.27834	2.49973							19.1461	14.9524		19.1184	13.5711
					1.17381	0.742796	0.488141							16.5387	15.6896		10.309	19.0121
					1.25775	0.692452	0.673504							9.86418	11.1771		13.4876	18.8223
					0.397706	0.380604	0.395135							19.443	14.8442		19.8028	12.7798
					0.581544	0.647198	1.135							14.9622	11.7362		13.1537	13.9992
					1.84264	0.474092	0.456637							14.177	11.0267		16.0819	12.5174
					1.52188	1.26123	1.6097							14.0845	13.5804		13.8717	11.3381
					0.546673	0.352256	0.30724							15.2191	12.6775		8.80466	22.3685
					2.35328	0.711483	1.0085							12.7057	10.4669		17.5382	11.1232
					0.778339	0.673167	0.397796							24.3305	15.5586		22.6061	22.3499
					0.727375	0.648357	0.421915							18.0423	13.8802		13.9165	17.6394
					0.492007	0.459367	0.256938							20.2126	14.2417		15.7118	13.8378
					0.613639	1.32848	0.446511							33.2219	17.1015		12.1866	13.9018
					0.666549	0.788629	0.587905							28.8014	18.3182		16.0837	16.267
					0.619579	0.783483	0.441532							14.524	11.1021		22.1234	16.0061
					0.606672	0.739693	1.19279							18.2304	16.0565		14.3592	18.23
					1.05098	1.01721	0.646786							16.0145	13.173		13.4903	14.4446
					0.415385	0.386473	0.290719							19.7908	14.0156		11.3758	10.8646
					0.112174	0.0623052	0.415352							11.562	11.3842		16.351	11.5633
					1.46437	1.56962	0.257611							14.3504	11.6588		10.8515	10.2033
					0.145093	1.45591	0.0870719							4.78714	4.04145		14.7204	15.4602
					1.02524	0.590179	0.85321							11.4733	8.61349		30.2084	18.5087
					0.734039	0.59875	2.14855							11.7242	8.50807		11.1435	12.9795
					0.698632	0.418474	0.500424							14.1432	15.9764		9.46262	15.1946
					0.585344	0.593698	0.511741							10.9625	8.32759		13.7183	13.4304
					1.30101	0.838769	0.53191							9.89949	1.41421		17.5168	20.195
					0.730562	0.8703	1.55293							15.4405	18.7615		13.6105	12.781
					1.98244	0.610532	0.270814							13.6712	14.7988		18.0705	15.1381
					0.150166	0.122402	0.445159							10.2361	7.75188		19.6168	16.9421
					0.951359	0.862209	0.275915							9.1025	8.71534		12.9989	13.1927
					0.709046	0.538995	0.929579							15.4908	11.7958		15.7726	16.6245
					0.538268	0.686842	0.399918							15.8824	2.62996		11.5092	9.5785
					1.22403	0.739185	0.509407							12.5118	8.9693		17.6626	14.0107
					0.517095	0.581679	0.459888							11.9395	12.1006		8.28208	10.1767
					0.704082	0.388208	0.351713							17.6895	12.9538		16.578	16.2861
					1.16298	0.592321	0.833165							11.1657	13.5203		8.31314	10.8096
					0.466835	0.569261	0.297126							13.9898	12.3034		15.8583	15.129
					1.09753	0.578075	0.864086							17.1315	13.4085		14.6231	12.2122
					2.1048	2.36839	1.47938							10.6757	8.47569		11.3303	11.5094
					1.03671	0.84315	0.651409							13.8982	13.1973		16.8724	20.3667
					2.29544	2.12215	1.21201							13.133	8.94063		13.1553	15.4928
					0.723689	1.0483	0.470837							14.5906	13.1864		8.89542	7.33225
					0.338098	1.42466	0.688122							6.26026	10.9374		14.6618	16.4343
					0.885869	0.963678	1.0366							10.1231	10.0549		23.8944	12.4422
					0.43239	0.27575	0.113563							10.8257	9.10854		14.8521	13.8106
					1.09496	0.689845	0.590651							10.6267	13.5347		19.5901	17.1365
					0.510992	0.814161	0.653855							28.8875	15.1076		15.3729	11.141
					1.53311	1.19269	0.958488							13.6432	8.14478		14.8089	11.5046
					1.59267	1.05913	0.476427							16.2868	11.1171		37.6704	21.0848
					0.355127	1.08	0.195514							16.8642	9.53799		10.2752	12.3979
					1.51322	1.02634	0.847749							9.25366	8.67088		13.4068	12.0665
					0.787051	0.832444	0.378939							13.9931	9.91491		16.7408	15.4803
					0.559929	0.535968	0.492933							14.5163	11.249		15.7276	11.9943
					0.413376	0.373249	0.153588							11.1488	9.883		14.1943	13.4874
					1.12189	0.948763	0.542251							12.923	8.83287		13.3797	14.263
					1.16264	1.37091	0.555178							11.997	11.3795		12.8638	12.4153
					2.60127	0.820634	0.870189							17.8783	10.6191		10.9081	9.1084
					1.28778	1.09345	0.487441							10.0956	10.9632		12.8316	14.382
					1.03374	1.36876	1.4526							23.2034	13.2644		12.0047	10.703
					0.731961	0.625684	0.409319							10.7506	16.3742		14.0707	13.4656
					0.437251	0.667461	0.44702							11.4181	10.2478		14.623	9.79121
					1.88751	0.849424	0.627204							10.3377	9.89954		11.8272	10.9151
					1.2211	0.865146	0.656221							10.3308	7.3335		10.4848	10.0915
					1.10226	0.771254	0.953206							12.2947	9.56496		12.502	8.44166
					1.21744	0.688544	0.60828							11.9758	10.5577		23.4515	11.7226
					1.1227	1.25156	2.63995							9.93343	7.38681		16.0456	14.2623
					1.54448	0.944253	0.486117							11.6882	10.5472		11.2017	10.6097
					2.51756	1.48971	2.01076							10.7414	14.8822		16.5915	14.1405
					0.72572	0.807168	0.876184							16.2458	12.147		12.7846	11.9738
					2.91108	1.03431	1.09129							19.9697	11.3665		14.7788	12.9136
					0.0008718	0.667455	0.849481							19.6627	14.8289		19.866	15.4896
					1.11911	0.907684	0.986448							12.9877	9.05593		8.71233	11.1068
					0.245696	0.59769	0.308091							11.8136	8.99025		19.3672	18.5205
					0.520264	1.01127	1.70626							9.38835	8.23555		14.3773	11.3919
					1.78534	1.20335	0.768378							15.1048	10.8083		16.6534	15.2392
					0.688501	0.234526	0.22271							12.6227	7.91265		16.9439	15.5152
					1.4613	1.54855	0.651327							12.1752	9.14435		17.2839	10.722
					1.1562	2.66281	0.788208							11.6645	7.25124		12.021	15.1767
					0.602331	0.942076	1.27418							18.1681	14.3112		21.7071	14.9533
					0.453532	1.81976	2.07132							15.0058	13.1284		19.3003	16.2869
					1.42721	0.838088	1.36765							0	0		21.5802	19.598
					1.59251	1.25108	0.514124							13.4907	15.8691		17.6935	23.9733
					0.242157	0.242939	1.99056							10.5148	8.8238		14.1917	16.9124
					0.636161	0.763569	0.502262							11.651	13.2901		16.1418	16.0005
					0.828356	0.661399	0.656645							11.9801	9.41385		14.4738	13.7959
					0.393523	0.340428	0.249192							20.3336	14.9517		14.6809	11.6125
					0.582913	0.885904	0.227259							9.42801	10.7444		18.8015	13.4116
					0.102336	1.19024	1.49106							13.1993	11.3033		20.3477	18.6227
					1.05821	0.743246	1.15379							11.3561	7.87284		19.0417	18.436
					0.818146	0.750217	0.116529							15.0195	10.981		11.8517	11.2528
					1.67086	1.03878	0.96509							11.0255	5.33765		13.7404	13.7648
					1.55807	0.0541062	0.413044							19.9635	10.2101		13.0647	11.5462
					0.858686	0.768587	0.581653							20.9335	14.7007		17.5104	16.0026
					1.15608	0.915192	1.06849							13.4514	12.8842		12.8542	13.2212
					0.555426	0.487911	0.183282							14.5181	14.0637		15.5706	10.2579
					1.02959	0.412573	0.636226							14.1421	4.94975		12.0641	11.1433
					0.711009	0.693599	0.530806							0	0		14.5159	11.276
					0.824702	1.17298	0.609381							14.606	12.2488		10.4611	15.9232
					1.07506	1.08358	1.09183							8.3632	8.43419		14.7982	16.2493
					3.31103	1.27475	2.54671							8.89548	9.26086		17.807	14.3119
					0.808934	1.64751	1.14901							14.8976	11.7307		14.423	15.3752
					0.710672	0.741292	0.303069							13.2336	9.93915		14.0132	15.0447
					1.18782	3.19594	0.800445							50.0542	31.8003		11.6909	14.2445
					0.312948	0.785178	0.590046							13.8508	12.2851		15.959	11.8834
					0.906742	0.795251	0.708114							10.1325	15.3924		12.8117	13.2319
					1.18701	2.13277	2.3156							14.4369	10.7699		9.31594	17.7564
					0.565771	0.457722	0.294875							13.2564	6.76059		17.1147	16.7302
					1.95206	0.634464	0.773503							13.3756	13.5059		14.2744	14.1399
					2.06351	1.33883	1.15834							12.1764	11.5771		14.1508	9.74608
					1.46817	1.10548	0.675913							16.5964	19.0973		11.8078	13.7832
					3.10583	2.33961	0.830515							15.103	14.5401		16.3344	12.8633
					1.44738	2.6089	2.08842							19.4239	9.14563		17.7005	23.0002
					1.62673	2.96525	1.12945							11.1486	12.6199		10.8961	10.8619
					0.994617	0.533498	0.202268							23.1208	19.8882		16.6973	13.4426
					0.703873	0.766729	0.399695							23.561	19.5981		11.1687	27.7247
					2.42766	1.3346	0.570858							11.7743	12.6837		16.001	11.9728
					1.75352	1.43357	0.760012							22.8531	16.4233		13.2726	17.9867
					2.64985	0.0906557	0.415379							25.7223	21.0148		15.5974	13.7244
					0.856164	1.44924	1.14653							14.5266	8.58258		14.5167	17.6115
					1.09844	3.92733	0.745634							28.741	23.3663		11.7935	12.0083
					1.26142	0.560736	0.644195							27.0198	17.7167		15.953	10.6528
					0.800858	0.997898	1.01493							0	0		12.4765	13.8901
					1.45231	0.794443	1.95658							12.3637	9.35539		12.1346	13.2972
					2.09225	1.7392	1.12151							22.9693	19.5239		12.4077	13.6463
					0.255396	0.338511	0.202347							19.7077	17.3123		9.98511	13.2269
					0.538105	0.456005	0.321815							18.5098	23.3705		15.3916	23.1727
					1.4553	0.556778	0.481688							25.2149	14.041		16.4112	16.6453
					1.36408	0.920769	0.358099							10.1971	8.78482		14.1701	17.5708
					1.28979	0.185115	0.1654							9.52434	6.71896		16.5645	15.8964
					0.825862	0.357631	1.06277							10.9644	10.9908		20.2549	13.9802
					1.25621	1.09315	0.452624							13.9197	10.1932		12.7351	11.5298
					2.35805	1.37711	0.799407							11.0205	8.34244		13.4744	15.9316
					1.22325	0.784603	0.989288							14.6937	12.0192		13.5904	13.4623
					0.454999	0.362678	0.271429							24.8269	19.8683		16.053	12.8062
					0.528283	0.349891	0.33756							23.5156	16.9529		14.1847	13.5786
					0.934398	0.706153	0.888514							25.4116	21.2592		16.7564	13.9426
					0.784647	0.684762	0.901892							22.4753	19.0261		14.5188	15.4935
					2.1535	1.01172	1.66192							24.5039	21.6542		14.0184	15.5695
					1.15125	1.07237	1.25439							20.0707	25.4006		18.3415	17.7323
					0.908935	0.31847	1.15102							17.9118	8.04862		18.2598	12.6482
					1.24596	0.173809	0.359091							0	0		19.072	13.1963
					0.881924	0.963216	0.500656							11.9054	7.68588		15.4183	11.7923
					2.02464	2.17204	0.672834							9.28359	11.4051		14.7607	13.0499
					0.405511	2.106	1.34647							22.1918	19.062		10.9296	14.4815
					1.8256	1.25574	0.689494							11.8144	12.8448		15.2352	16.1564
					1.5812	1.59544	0.810532							20.5633	14.5787		13.8991	15.4467
					1.83094	1.27099	2.77413							18.0398	11.6441		15.8987	12.5423
					0.514226	0.772042	0.545828							13.8308	9.16515		15.4049	12.0555
					0.714335	0.940279	1.73788							15.2775	5.63257		11.2004	16.6247
					1.20844	1.01915	0.644269							12.4884	12.4326		12.7176	14.7637
					1.37982	0.850076	1.58068							11.3856	13.3643		12.7385	12.0832
					0.788874	0.924227	0.494649							14.6922	15.7873		16.5951	15.169
					0.910608	1.02676	0.409966							14.3412	14.7232		12.4161	13.3231
					1.9456	0.634323	0.860393							14.4882	16.6573		19.7181	17.3383
					0.88144	0.961581	0.399367							10.6388	8.55828		18.9772	17.2774
					1.10899	1.07697	0.608175							10.6066	0		11.6231	13.783
					0.292336	0.364821	0.219517							9.05424	9.96525		14.7636	12.5102
					1.28203	0.952046	0.558474							11.524	9.41777		11.1722	13.0514
					1.44411	0.961466	0.696668							17.8593	15.7206		11.7877	23.1177
					2.78619	0.578459	1.26475							20.5234	14.1421		13.8642	16.8952
					1.6282	1.32022	0.503305							9.34317	7.84182		10.446	13.8449
					1.05004	1.96306	1.65458							12.1547	8.91876		16.1118	12.5595
					2.21987	0.282154	0.72963							23.879	22.5153		10.4926	8.4995
					0.955059	0.43824	0.631235							19.9259	14.5424		11.1958	9.84449
					1.61139	1.08287	0.416185							11.7701	12.1464		15.0493	10.3833
					2.01711	2.63915	0.210232							22.9744	22.8363		16.3884	14.4571
					2.37942	1.05771	0.503046							16.4566	18.8192		12.0743	16.5571
					1.65829	1.2633	0.596042							18.777	14.8699		12.5371	13.7116
					0.689205	0.732569	0.568286							27.5772	1.41421		15.3971	18.7221
					1.12141	0.178119	0.533294							15.4051	16.1165		14.3061	16.0156
					1.30154	1.75213	0.727603							10.3556	10.2757		17.5867	13.1761
					0.384449	1.48677	1.91453							11.2806	11.8842		16.4678	15.1399
					1.48285	1.43541	0.466363							13.2976	10.3679		15.5035	14.576
					0.726197	0.37665	0.500018							26.7289	16.7794		10.5117	9.2776
					2.82455	0.849563	1.91997							21.8773	18.5247		11.1673	15.9878
					0.693312	0.53171	0.638428							22.6094	21.9591		11.6879	10.6212
					3.02382	1.96551	0.496803							24.3948	20.7707		18.2962	13.2591
					2.79338	0.913508	1.03748							21.118	20.7775		11.4619	13.9203
					2.4628	2.04038	1.05933							14.4699	9.14017		15.0475	11.9343
					0.538434	0.782044	0.233842							0	0		13.7536	14.2559
					0.946902	1.73944	1.53224							13.0813	10.8963		21.7968	11.0378
					0.738721	0.85401	0.746644							15.5814	16.4586		16.9943	15.0478
					1.64526	1.81297	0.679694							15.4259	16.0016		13.6966	13.1966
					1.94019	0.423697	2.61964							15.326	10.9043		12.1858	12.9554
					3.06535	0.291718	0.876848							16.1738	12.105		11.8277	19.4925
					1.31438	1.2558	0.740987							16.3856	18.9683		14.45	22.6044
					1.7106	0.924006	2.62958							13.4212	22.0524		11.5601	9.85753
					0.669362	0.478133	0.291838							15.9048	9.62277		12.5162	13.3963
					0.0253946	0.506327	0.496861							5.65685	2.12132		16.7229	15.8792
					0.911549	1.12045	0.60862							19.6656	17.3779		15.892	10.1923
					2.43988	0.996361	1.30267							10.7017	8.38802		16.4768	13.6227
					1.51001	0.532038	0.811708							16.9246	9.70681		16.5065	15.047
					0.129352	0.469798	0.458233							15.4681	10.1337		15.8405	12.0624
					1.29896	2.06683	0.421818							13.1415	14.246		13.5676	12.2285
					1.35665	0.907587	0.324805							16.4975	13.0635		18.6441	12.418
					0.590555	1.83217	1.01448							9.17442	9.03638		15.372	14.9705
					1.19917	0.364588	0.850767							9.84442	12.6768		14.0486	17.6779
					0.620743	0.462605	0.289193							14.5629	12.4379		21.602	20.7601
					0.881061	1.30323	0.229925							19.3469	16.8409		13.819	12.0315
					1.31299	1.93817	0.898431							16.4491	17.4819		16.0919	13.8186
					1.83505	0.929234	0.536656							20.9011	15.2421		12.9832	17.2346
					1.30318	1.67107	0.953							16.9241	14.7197		12.3029	19.6455
					1.52342	1.74123	0.760626							17.2802	17.3775		14.3183	17.5076
					3.04843	1.20667	0.350994							15.0137	18.4627		13.4631	13.0299
					2.03237	0.661746	0.603258							31.1028	21.1568		12.0174	11.1857
					2.38821	1.41647	0.962328							14.0947	9.25537		17.2132	23.238
					0.935149	1.4657	1.30412							14.6404	15.5142		22.0542	22.7259
					0.83536	0.179852	1.45669							19.3139	18.6106		14.2008	13.2923
					2.39717	2.50947	0.408616							8.19213	8.09342		16.3653	17.1581
					2.64081	1.82001	1.87561							16.4711	18.456		16.8765	13.4894
					2.39004	1.74515	1.74626							16.9904	18.9413		19.3993	13.9495
					0.812894	2.3477	1.17465							22.4554	17.9497		15.2924	12.3099
					1.92358	2.69968	0.477948							20.0713	17.9951		17.1584	14.8123
					1.4664	0.377521	0.689977							18.712	20.7564		13.8655	14.3826
					1.56192	0.379259	0.20265							12.802	16.4286		13.3104	16.2356
					1.30685	0.867346	0.0965918							14.9766	2.58844		9.44552	13.6777
					0.849139	0.0235938	0.47396							8.04121	7.89811		16.0262	19.656
					0.779666	2.10565	1.53067							9.32547	9.40482		13.8587	10.1242
					1.19344	1.57031	1.22225							12.4677	8.36498		11.2096	13.1642
					0.188303	0.575876	1.10014							23.8436	23.0741		13.2952	13.3453
					2.41224	1.26974	0.341737							18.0655	20.0956		13.4736	14.3133
					0.81107	0.397558	0.396091							14.3768	18.0168		11.8875	11.0849
					0.814623	0.424999	0.170008							17.6733	19.1785		15.204	12.2298
					0.960041	0.621282	1.15729							15.6089	19.1815		13.1239	20.2628
					1.72495	2.17496	0.378602							15.8493	13.7078		20.5353	21.0464
					0.573004	1.57332	1.17361							17.1999	18.3857		13.5164	14.8735
					1.56062	0.717043	1.17098							10.4101	8.37309		17.3746	18.0316
					0.816409	0.158477	1.35367							15.6131	15.8981		15.8751	17.1716
					0.709786	0.0416092	0.786951							10.6062	10.9312		15.048	14.8579
					1.32027	1.12249	0.339655							12.632	11.3076		12.48	13.8243
					0.281116	0.334579	0.509796							12.3219	15.4337		11.925	15.2119
					1.02093	0.851	0.292243							11.9434	11.5554		19.3474	10.5811
					0.0720791	0.614748	0.301356							11.6483	11.0523		10.1714	13.5522
					1.67407	0.0249586	0.925618							11.8695	11.1552		15.4241	13.0968
					1.15531	0.880038	0.622372							16.7737	13.5798		10.3012	12.4438
					0.047873	0.537254	0.400539							13.5057	11.0694		14.0626	11.5643
					1.23713	1.4541	0.729405							10.6214	9.85768		16.5176	15.5688
					1.08356	0.951673	2.15896							14.6365	21.4223		13.5862	12.1921
					0.180918	1.46909	2.83882							19.2387	22.2649		12.8552	15.0771
					1.92234	0.861548	1.22265							11.9271	9.13392		11.6401	11.5172
					0.272697	0.227463	0.220012							13.1897	13.5102		15.1515	15.907
					0.553626	0.768364	1.14226							10.8469	13.308		13.4464	14.7074
					0.210156	0.330718	0.664529							11.1018	9.06659		20.2703	19.1471
					2.66915	1.5514	1.00514							14.9913	15.7849		15.2546	15.6159
					0.9862	0.665108	1.05283							10.5824	8.24		20.1751	12.4217
					0.0398701	0.751079	0.150538							8.1521	7.1247		12.1724	15.8553
					0.0562588	0.570885	0.457756							23.8889	13.7185		25.8108	25.342
					1.25139	0.512182	1.01214							13.6509	11.605		15.5512	13.5376
					0.506011	0.620256	0.179389							11.2694	9.53291		10.1263	11.6048
					0.907204	2.03978	1.89541							10.268	9.64036		11.9377	11.5186
					0.418073	0.629308	0.544496							10.4909	10.32		16.0075	13.8246
					0.496901	0.447249	0.378114							6.78599	6.86152		11.7925	13.0138
					0.0331465	1.64882	0.104515							8.18181	5.83558		23.2136	10.8182
					1.21744	0.462641	0.606751							17.3723	17.8723		13.7564	12.4803
					1.25293	0.466524	0.770914							13.332	9.78337		13.6481	21.6388
					1.43134	0.718562	0.529942							19.1746	12.1185		12.9772	19.1601
					0.494677	0.975863	0.497006							20.3747	13.5101		12.3438	12.4971
					1.17519	1.44416	1.76397							19.8552	15.2473		14.6604	18.9178
					0.622898	1.10683	0.455326							15.001	14.7587		15.9025	16.0922
					0.427311	0.455566	0.875713							8.7156	11.783		16.0381	16.4814
					1.92455	2.24061	0.302276							23.3001	19.9436		10.2617	8.55766
					1.68311	1.29584	1.02755							16.7435	18.787		10.3935	10.0785
					0.587691	0.294152	0.62556							21.6468	19.4138		15.5022	16.4515
					0.480036	0.948521	1.21622							11.2601	9.81226		18.4777	15.5163
					0.852025	1.46301	1.78845							15.8865	9.15579		14.7025	22.7439
					0.687419	0.759227	0.99594							10.9293	7.94454		15.3367	13.4536
					0.532928	0.321255	0.509143							12.2327	10.8074		10.3569	10.2615
					0.144105	2.55964	1.24827							17.3905	11.2751		15.6995	15.7948
					0.63018	0.848611	1.20304							11.2385	8.55582		13.3546	12.0104
					0.741612	0.688045	0.55592							10.1328	9.01171		12.5511	14.8961
					0.737663	0.725319	1.03261							4.94975	1.41421		14.7625	12.7717
					0.865788	0.513292	0.531629							13.3489	9.04317		13.7436	11.0661
					0.745722	1.64311	1.08977							10.1483	9.02249		13.7066	11.6077
					0.735608	0.729149	2.94925							20.746	12.1504		13.2892	15.111
					0.685771	1.1863	1.26773							0	0		12.1206	10.8565
					0.869381	2.09665	0.815724							12.6245	8.27811		18.0082	14.5835
					0.402007	0.65502	0.274724							14.0549	11.6036		12.8163	12.554
					0.841814	0.222724	0.0933395							13.8539	10.0593		17.8654	11.9336
					1.2681	1.71869	0.386185							13.6618	11.4932		17.0119	17.1107
					0.768481	0.809662	1.15227							7.19375	6.90821		15.8775	14.3443
					0.683227	0.483188	0.439692							11.6988	12.8474		12.326	20.4684
					0.943039	0.667959	0.827899							10.9182	9.14301		12.5239	10.5515
					0.848668	0.753173	2.23966							15.554	10.9086		9.7043	12.6446
					0.431425	0.474529	0.500646							10.4251	10.6261		11.3068	9.52617
					0.69657	0.694093	1.02169							12.1385	9.11631		11.6121	15.9396
					0.962336	0.753479	0.446133							11.9951	9.0207		14.5255	11.9003
					0.411468	0.748469	1.35588							12.3373	8.31899		11.4295	14.8592
					0.933561	1.25321	0.58464							18.2032	7.70837		13.736	15.1532
					0.98966	1.43832	2.5394							13.4696	9.77694		12.3007	16.1992
					0.262187	0.713361	0.36106							12.8832	9.18277		14.4793	18.745
					0.708141	0.333085	0.470839							10.4269	10.7871		19.464	16.3027
					1.72966	1.86889	1.53656							11.6225	11.7338		14.1682	13.0999
					0.572569	1.12528	0.952476							12.4636	11.8931		23.5018	15.0998
					0.92188	0.713435	0.34117							19.8253	9.90708		12.368	13.5946
					0.832257	0.626523	0.607981							15.5038	12.5558		22.1787	18.2402
					0.770062	1.61761	1.11431							0	0		16.5211	13.327
					0.956255	0.352489	1.49347							14.4659	14.2956		10.2625	18.6272
					0.867056	0.82109	0.917926							13.8035	12.3699		12.3447	14.5831
					1.57759	1.11956	0.434376							11.3689	13.1981		16.0157	15.1897
					0.432546	0.731562	0.884239							17.1749	9.27971		15.4765	14.0233
					1.31858	1.66637	0.582374							10.8611	9.40053		9.29891	17.5946
					0.677678	1.52358	0.645483							12.0996	14.1355		15.93	13.9907
					0.42911	0.612616	2.41225							0	0		19.6173	16.1113
					0.42944	0.811636	1.18724							12.2151	11.2044		14.9384	13.7658
					0.555651	1.18943	1.05764							16.6391	12.1625		21.1616	16.8943
					0.5065	0.306834	0.550819							13.9659	11.4656		18.2095	28.1478
					0.477598	0.450862	0.234313							10.1001	7.01046		12.9974	11.1495
					1.15177	1.24025	1.14503							6.35956	7.07499		12.1782	9.52394
					1.42919	0.983443	0.564193							9.59225	6.11139		12.266	14.0922
					1.06437	0.546312	1.24117							12.2733	8.64752		16.8055	12.9887
					1.21893	0.567201	0.639442							12.0989	8.78509		16.3229	14.925
					0.685538	0.163407	0.436455							10.0918	10.6728		15.0129	13.9357
					0.982931	1.05126	1.41885							14.7019	11.6645		20.0482	14.0365
					1.26188	1.12248	0.97219							15.1718	11.9836		12.3328	16.4128
					1.19145	0.628527	0.861508							14.3378	11.5474		16.7728	16.2374
					1.18524	0.489883	0.731816							0	0		14.8351	14.7032
					0.320413	0.706523	0.320275							21.6428	17.0687		13.9049	13.8684
					0.411289	0.758651	0.848927							19.236	14.5469		9.39231	13.4388
					0.705959	0.508508	0.339517							11.3786	12.7943		26.6827	11.1734
					0.842989	0.672997	0.490044							13.346	8.93572		15.3639	17.424
					0.356152	0.403449	0.358141							16.8363	12.9584		21.9641	22.7026
					1.58774	0.596842	0.535982							20.4534	14.5888		12.6721	13.5266
					1.23481	0.946013	0.0569672							18.0888	12.424		16.3476	17.7548
					0.885845	1.50539	1.18288							13.5961	9.52792		15.9618	16.9433
					1.15587	0.263456	0.636963							17.7978	13.5914		18.1477	21.328
					1.40576	0.423554	1.97386							17.1087	14.4668		12.5967	10.7367
					0.450629	0.652942	0.2686							11.4965	9.24602		16.0324	16.0536
					1.57719	0.661733	1.50272							19.1087	14.9431		14.6664	12.3297
					0.775453	0.464314	0.418285							0	0		10.853	14.2702
					0.564536	0.476131	0.444604							19.9244	11.0083		15.6805	16.5775
					1.58159	0.0197476	1.77614							18.1986	13.5868		14.4333	18.5903
					1.01403	0.968325	0.51355							10.08	9.16357		10.9921	14.2152
					2.29401	0.972223	1.67149							29.6435	18.6717		16.1002	15.9918
					0.693357	0.414324	0.444855							27.8935	18.5627		9.54542	15.3345
					2.13504	0.577429	0.591884							39.7244	19.8991		14.9532	12.1189
					0.308286	0.938998	0.484936							29.6436	21.8453		17.3172	20.4284
					1.37041	0.751348	1.00852							22.1927	10.3593		12.9195	15.5995
					0.194112	0.5072	0.967672							15.677	10.9682		16.431	10.2674
					0.848553	0.719337	1.65519							12.9529	10.8942		13.252	11.6523
					0.521234	0.265083	0.549664							15.7471	15.1371		9.47312	18.8525
					1.31152	1.14803	0.380527							8.48092	10.5481		15.522	13.4194
					2.05008	0.879978	0.666353							19.3408	13.2171		10.5853	11.5839
					0.631243	1.04804	0.596463							24.1224	15.029		11.046	9.66657
					0.420281	0.403972	1.07486							24.1499	20.7529		10.9816	12.085
					0.928661	0.750906	0.463829							18.5115	18.1941		15.7428	11.6672
					0.57292	0.866065	1.25983							12.874	11.2985		14.4568	14.4884
					0.413719	0.541204	0.296762							13.898	10.3528		18.721	17.4156
					0.285678	1.22709	1.54944							11.8144	15.7826		15.8036	12.2958
					1.67754	0.891644	1.49055							8.83939	9.04438		14.1612	14.6528
					0.601303	0.547929	0.999231							19.1266	12.9274		14.2837	14.1654
					0.527835	1.11458	0.945994							18.9139	12.7765		26.8958	14.4184
					0.571502	1.23635	0.514147							21.3386	8.7425		17.3191	17.3097
					0.709656	0.438514	0.612725							15.5362	10.5086		30.2143	25.9794
					0.897316	0.545095	0.543247							10.5668	11.4431		16.6087	11.2714
					1.64123	0.553845	0.398947							18.3505	12.4133		14.4047	12.7173
					0.987179	0.825116	0.643119							15.8366	12.683		23.3243	15.6795
					0.543337	0.92472	0.645519							8.18751	9.71003		20.9163	17.2649
					1.39327	1.23077	0.155287							17.538	12.4081		16.2062	12.6297
					0.633995	0.259801	0.993104							0	0		12.1819	14.7596
					0.577882	1.46971	1.70241							11.1882	9.66186		15.8501	12.0876
					0.860556	0.256724	1.3233							17.6453	13.689		15.1762	21.1979
					1.12948	0.971079	0.755651							13.3135	12.6717		14.0047	19.4557
					1.07156	1.53575	1.28225							17.1869	11.7839		10.405	16.776
					0.318167	1.67133	0.998743							17.3878	12.2096		18.0325	20.7419
					2.30828	0.0557064	0.540467							17.7267	14.3447		13.7006	15.2001
					0.449621	2.73169	0.728286							9.3955	20.1676		14.4055	13.6306
					0.954189	0.729569	0.700636							10.4073	7.82911		11.8459	14.3492
					1.08846	1.2197	0.507354							10.9756	8.96279		18.5306	13.4259
					1.32845	1.37093	1.77646							12.0898	9.13401		16.7332	15.9481
					1.13751	0.998101	0.497704							12.7968	13.151		18.9561	14.176
					0.65252	1.88671	0.817328							11.6688	10.77		16.8852	17.9671
					1.69912	1.50456	1.69093							12.0591	10.5217		13.0305	16.0275
					1.17713	1.17178	1.36326							12.4497	10.5181		14.5302	17.2701
					0.144764	0.725368	0.729258							10.1192	9.32214		32.9406	22.7438
					0.800165	1.28627	1.0317							11.7132	11.7436		18.4171	12.5449
					1.51121	1.13232	0.735246							16.4031	10.0245		15.1522	13.2843
					0.572099	2.29288	0.837495							10.8286	10.4096		14.8418	13.4245
					1.15419	1.35571	0.513076							10.8742	10.3258		16.7003	10.7579
					0.861688	0.54806	0.62731							14.7895	9.99391		13.7274	16.658
					0.798912	1.68734	0.801393							20.5071	13.7687		13.0031	12.898
					0.842647	0.613804	0.736628							10.0019	8.38288		17.6295	14.9811
					0.132985	0.859638	0.55498							9.38228	7.29689		11.4989	14.454
					1.05837	1.21922	1.76478							26.97	15.0409		17.711	17.3105
					0.264573	1.01183	0.198168							13.1344	10.002		13.3483	13.6012
					0.648792	1.1549	1.11975							28.4075	16.8693		10.0587	12.8787
					0.624677	0.455577	0.614992							0	0		14.9588	14.0025
					2.0834	2.16734	0.819257							14.5187	7.53603		13.1077	13.3111
					1.22593	0.800493	0.830101							12.0428	11.063		15.4499	15.1948
					0.168132	0.188548	0.216835							13.3455	14.2058		14.3138	9.8344
					0.307315	0.776831	0.691455							13.2969	8.02229		15.6624	12.6121
					0.258443	1.99352	0.676064							23.1099	19.9487		11.4571	12.5442
					0.708574	0.670192	1.37622							12.8434	10.3311		16.7997	19.6756
					0.853767	2.59237	1.48657							13.6774	11.1238		14.5749	11.2265
					0.18767	2.56353	0.710696							11.9467	8.22763		14.0198	13.0793
					0.869386	1.54083	0.843882							16.6158	11.5751		13.5184	11.0505
					0.995327	0.499529	0.396078							11.6385	10.4108		14.3039	13.1808
					0.6765	0.560224	0.378033							12.4673	17.8053		14.5893	16.2923
					0.771873	0.386172	1.40194							16.0535	14.5421		15.7179	17.52
					1.87701	0.231464	1.43853							9.59704	9.03946		13.6021	13.7858
					1.03932	0.394537	0.886619							12.2559	10.5171		13.3682	14.3287
					0.639963	0.58659	0.739045							9.60954	10.407		15.006	19.1676
					0.710675	0.538235	0.437297							14.8134	7.79526		18.8803	21.7357
					1.0725	0.378602	0.375282							13.6544	12.2898		9.04814	7.30581
					1.06598	2.17975	0.333965							8.74746	12.0953		15.2795	14.2515
					0.766922	0.79415	0.363698							11.4274	8.27682		17.1953	14.1793
					0.509794	0.927776	0.789911							19.5582	12.7865		15.0231	19.0244
					0.71561	0.963463	0.87265							8.97571	7.76092		13.9132	13.8408
					2.12913	0.497915	1.7035							18.7788	17.3576		15.5566	12.0431
					0.598683	0.299803	0.694384							15.8705	12.4382		13.0264	11.5612
					0.106899	1.3254	0.0141008							9.41598	8.54161		20.5226	11.1029
					0.676334	1.31313	0.727376							10.6023	11.9332		13.8965	10.6318
					0.782511	0.74393	0.431692							15.6106	12.771		13.2348	17.1182
					0.721724	0.60287	0.585944							13.0346	13.8597		15.1318	15.5518
					0.177948	1.21511	0.0997831							15.1506	13.1517		16.8258	16.9577
					0.991853	0.859656	0.0527109							8.04491	6.77188		18.1953	17.0791
					0.466479	1.95071	0.441043							16.0794	12.0047		15.6682	15.3332
					0.664981	0.530803	0.53008							14.0153	14.2518		12.8234	12.847
					0.268417	0.416329	0.366493							17.2902	11.8517		11.1101	11.5135
					0.612416	0.572335	0.566453							11.7781	9.96672		12.2742	10.5157
					0.715121	0.502161	0.510569							10.328	11.5747		12.6691	13.9037
					0.918894	0.416022	0.456732							11.3846	10.4054		11.3975	11.8629
					2.05647	2.4877	0.399697							12.2246	9.90628		10.6889	11.347
					0.720445	0.52192	0.491239							11.0525	10.2928		12.1897	13.2704
					2.03164	2.18087	1.54235							13.8223	9.74122		13.2151	13.3873
					1.26856	0.68933	0.614477							14.2183	8.22824		16.3242	14.5731
					0.781706	0.41184	0.999061							13.7335	14.1548		17.4934	16.0177
					1.43907	1.34417	1.1741							12.133	11.1601		16.2175	16.5407
					1.32071	1.11534	0.594766							15.1742	9.89769		19.1509	20.9887
					1.48863	1.30429	1.08224							8.09206	8.54369		14.9006	15.9317
					1.58853	2.10583	2.27038							15.8641	10.2069		14.7715	13.6476
					0.693639	1.08871	1.05359							14.0718	13.4344		14.8347	13.2756
					2.52475	0.558143	1.14707							13.1303	12.661		10.7443	15.4271
					1.53609	0.678128	1.5388							15.807	12.0267		17.5479	15.1129
					0.960185	0.739702	0.306271							10.885	9.58423		11.7454	11.5403
					2.01678	0.733045	0.869893							11.7622	9.84638		9.13731	11.0223
					0.603228	0.564842	0.51063							11.8486	13.4445		14.5148	15.383
					0.683643	0.414037	0.396807							8.57659	8.47749		18.2752	12.6551
					0.766326	2.56503	0.646171							8.39358	9.0261		14.1352	14.5628
					0.525175	0.375885	0.239794							11.4424	10.552		9.50434	9.47025
					0.583948	1.80342	0.645696							17.2321	11.4336		17.2315	13.2312
					0.950745	0.227966	0.336168							9.93671	7.31335		13.2252	12.6186
					0.438413	1.21311	0.377327							9.72836	9.35698		16.1988	17.4085
					1.84687	0.311914	0.516372							9.96498	7.65234		21.5571	18.0911
					0.41735	0.776396	0.507615							12.3201	12.6716		19.8103	20.5438
					1.90224	2.17831	1.66039							12.4464	14.079		17.3384	16.7208
					0.129113	0.651856	1.04765							10.5887	11.6329		13.4199	17.0661
					0.084568	1.26284	0.89168							12.838	10.1441		17.5152	17.4956
					1.28684	0.810607	1.0459							14.6186	9.6221		16.8673	16.3951
					0.903103	0.913848	0.488542							28.2843	0		14.1046	11.8871
					0.567267	0.72772	0.581912							15.9703	21.8704		25.734	25.6962
					1.05849	0.389604	0.756832							17.0864	14.9101		13.2139	12.5694
					0.629766	0.528264	0.34262							11.2663	9.43888		12.5987	16.0952
					1.81905	0.387956	0.798176							17.5219	12.0767		18.3214	21.5628
					0.698052	0.628611	0.768066							11.267	10.0895		16.0327	18.0231
					0.615599	0.451898	0.58851							8.76645	8.34328		13.0959	10.4024
					0.0350829	0.0053756	2.30334							15.5053	12.4932		15.1051	13.6563
					0.599604	1.72321	2.17855							11.9432	9.11676		15.7092	13.5791
					1.70728	1.10062	2.05819							11.3807	11.0261		14.9151	15.3902
					3.33986	0.0166479	0.0969814							8.02429	8.29808		14.236	16.4945
					0.462133	0.515212	0.513271							14.8447	13.1723		15.3502	15.2208
					2.2089	0.545457	0.751328							16.3215	10.658		16.7627	14.6088
					0.715965	2.40273	1.19857							12.5493	9.68651		11.3566	9.86377
					1.29091	0.190763	0.553248							12.2002	8.84051		9.48701	9.72647
					0.881238	1.53549	0.34616							15.0304	11.6035		21.6902	17.8608
					1.10845	0.532354	2.87277							16.4126	11.2812		14.7708	19.6868
					0.715703	0.256001	0.191759							23.8102	10.4484		14.1865	13.1478
					1.84122	1.3122	0.707496							21.8938	11.3893		17.7354	17.8311
					2.14259	0.652321	1.70058							11.9671	10.2853		18.3737	21.8363
					1.15165	1.27946	1.48358							11.7201	8.81849		17.1481	18.4265
					0.71068	1.00946	0.627208							11.2962	7.66002		14.8157	15.5461
					0.774258	0.712992	0.566966							13.7248	11.9751		10.6088	15.3801
					1.3415	0.378004	0.615581							24.1416	15.5853		12.1201	11.3936
					2.69063	1.17635	1.92572							15.0593	14.7556		16.0262	17.4316
					0.764226	0.264239	1.13598							10.3752	10.7353		20.0364	17.4908
					1.25991	0.604037	0.450234							9.59166	9.8192		21.8046	16.1849
					0.847525	0.652216	0.9261							11.4717	14.354		12.1222	11.6359
					0.623541	0.675631	0.70512							10.851	9.63328		9.90229	7.37188
					1.2549	0.854797	0.874796							14.703	9.51269		16.8545	13.4158
					0.382692	0.316169	0.560255							16.2644	17.9922		15.6386	12.1691
					1.34109	0.309622	2.02056							13.586	11.4529		16.7415	13.2769
					1.39971	1.72138	0.458039							14.1057	10.2633		15.6593	15.5008
					0.705624	0.921597	0.444519							14.4858	10.6496		19.0254	18.5859
					1.56538	0.950499	0.469392							10.5509	10.9892		11.8255	12.3261
					1.37453	1.95832	0.224089							15.9685	12.905		10.8261	13.0755
					1.70352	1.63515	0.984075							13.792	15.0983		15.6174	17.14
					0.598916	0.772597	1.34652							22.0358	18.1502		14.2312	13.4669
					0.442329	1.0849	0.803174							17.4765	17.3343		19.7624	15.5153
					1.50917	0.509804	0.397962							21.4829	16.7659		14.6362	16.1376
					0.722289	0.445351	0.430769							27.6104	16.5056		15.5338	18.1063
					0.628642	1.65414	2.458							18.8843	16.2776		19.4123	18.1107
					2.29839	1.08941	0.709439							13.5543	12.8867		11.3538	14.0547
					1.1857	0.35946	0.554853							12.1036	9.92947		20.8309	16.2017
					1.01395	1.24426	0.222454							12.7855	11.6133		14.9478	10.8251
					1.06401	1.75188	1.11218							13.2113	11.5994		13.9613	12.3935
					1.56145	0.121502	0.575212							16.7344	17.7889		14.0207	11.8668
					2.5249	0.115345	0.526216							19.2797	16.5805		24.508	16.9447
					0.363836	0.358139	0.213523							14.26	13.2442		17.8625	19.3636
					0.566183	1.06208	0.48603							13.2907	7.39273		15.1285	18.6541
					1.41322	0.535257	1.04015							18.2129	12.456		14.7206	13.8863
					0.775941	0.966342	0.334063							10.0537	8.53713		13.8211	12.6886
					1.92442	0.843765	0.632078							14.7929	9.88246		15.114	15.6656
					1.21219	0.594553	0.770771							11.7127	9.25141		17.243	14.4551
					0.892561	0.178769	0.176181							20.7205	15.8392		15.2172	21.0183
					0.85659	0.55781	0.27118							13.4732	10.2835		17.7141	10.8989
					1.88918	0.557635	1.18349							19.7818	14.3713		16.636	15.7957
					1.01616	0.827919	0.457431							12.6013	13.7961		16.8248	17.7703
					0.771146	1.42559	0.520701							8.57317	6.98939		19.9998	18.1866
					0.497115	1.06169	0.621508							13.4084	11.3491		14.3457	15.5074
					1.97201	0.629155	0.926236							14.0443	12.6106		13.9722	18.3653
					0.9002	0.787728	0.657576							16.5255	16.8503		16.6352	17.9211
					0.502678	0.288151	0.759918							10.6431	10.8776		16.7128	18.6974
					0.750777	0.501865	1.09189							9.86652	7.20665		20.4718	16.6449
					0.934795	0.639554	0.680079							13.6657	10.1349		17.8829	18.9686
					0.904089	1.30006	0.656092							10.8747	9.17027		13.6708	14.4465
					0.288613	0.1168	0.768091							10.519	10.3473		12.6148	11.6759
					1.45154	1.00407	1.19001							19.0144	18.7374		14.0597	19.3724
					1.31086	0.738654	1.04498							12.9256	6.61132		19.0747	13.5507
					0.198735	0.908568	0.414347							11.1931	10.7039		15.4842	15.8571
					0.805841	0.53065	0.143375							15.4917	14.779		16.6031	15.9648
					1.80696	0.320284	0.590299							10.9626	10.6048		11.2502	12.1982
					0.724384	1.09035	1.06224							15.0446	11.8507		17.6773	19.5148
					1.48588	0.395974	0.0554869							12.9431	9.81027		17.8784	18.6043
					1.30724	0.707379	0.673708							14.0524	14.1045		15.5544	19.1118
					1.704	0.138414	2.36456							12.1621	8.40198		19.9746	17.9742
					2.11583	0.942633	2.03819							9.93434	8.67537		12.6122	14.3895
					1.69627	1.57155	1.77165							16.4675	13.1032		13.4669	17.5761
					1.15366	1.93493	1.37336							10.1926	10.6223		9.85055	11.8038
					3.23887	0.95715	0.735456							11.545	11.5236		18.0628	17.3032
					0.69	0.383995	0.982028							13.8681	9.28466		13.8783	12.8268
					0.549695	0.5979	0.686653							11.9142	9.10308		12.5672	12.2263
					0.722642	1.31512	0.74939							14.4964	13.4431		17.8189	13.4653
					0.654909	0.975034	0.961392							24.8786	17.7547		15.9084	16.9143
					0.367862	0.713666	1.72714							10.288	11.6807		16.0956	14.8274
					1.43371	0.850802	0.0487145							13.6042	14.2476		18.8818	21.4111
					1.39494	1.01766	1.79037							8.63297	12.365		13.5501	18.43
					1.10601	2.40779	0.186383							13.5868	10.5209		11.5476	13.8518
					0.779204	0.703056	2.4849							11.1965	9.56947		18.1499	14.7181
					3.46913	1.1238	1.04159							10.7167	10.0679		15.3099	12.4999
					0.595217	2.01394	0.837157							16.6681	11.9084		16.8702	11.9674
					2.43076	1.95341	1.78467							21.1786	13.324		15.8539	15.0163
					0.484299	1.57447	0.397659							19.9477	9.41346		14.5018	14.1402
					1.22881	0.556784	0.721121							17.9186	9.66003		17.6688	18.1631
					0.91008	0.615386	0.62689							16.3593	9.47411		13.8698	15.5363
					0.751455	0.715232	1.20114							19.1012	11.7021		13.551	13.2707
					1.07171	0.62061	1.34199							12.1355	10.5932		15.0286	12.8204
					0.5887	0.0616765	0.606821							0	0		17.8309	17.0499
					0.711658	0.861016	0.450756							13.8918	9.40674		14.0578	13.8892
					0.952646	0.517967	0.56163							12.9845	19.2481		16.0478	12.8345
					0.56157	0.584066	1.6949							15.939	16.4882		16.9039	16.1464
					2.14249	1.25702	0.718691							9.27881	9.11155		16.8504	19.79
					2.19989	1.17162	0.656345							16.0046	8.17487		14.3812	15.3589
					0.148047	1.24623	0.614093							13.3494	8.33977		16.4285	15.3326
					1.22094	1.1019	2.53595							11.8805	8.76709		12.7756	15.6403
					0.456057	0.00294775	1.74885							12.6684	11.9845		21.841	12.7924
					0.957104	0.249004	1.60989							15.5281	11.9952		15.381	12.0598
					0.506373	0.849052	1.11996							18.1023	8.48921		14.2973	15.3407
					2.52124	1.43975	1.24959							13.973	12.9655		16.967	17.4214
					0.927961	0.725612	0.540732							14.9866	10.7639		17.1201	22.8275
					1.46824	1.08718	1.29272							13.1844	8.81989		16.621	20.2259
					0.833952	0.87326	1.18805							19.9932	18.7478		16.2696	11.3156
					0.6658	0.485386	1.00838							18.8356	15.8318		24.1858	16.6221
					1.15673	0.92167	2.32675							28.2166	25.5122		14.6924	16.7281
					0.579089	1.18326	0.684346							12.2489	10.1427		17.1808	12.2552
					0.193922	0.465359	0.682578							9.97499	13.562		14.685	13.4524
					2.59711	1.87627	0.325011							13.1977	11.2685		12.6034	18.4945
					0.316376	0.481371	0.00623003							8.44231	8.85198		15.5784	15.8671
					1.34156	1.75687	1.49926							17.531	14.8825		16.7982	16.552
					0.237618	0.511032	0.78571							20.6703	13.7333		14.9057	12.9515
					0.799072	1.72587	0.867641							27.9593	16.4447		17.599	14.3175
					1.26663	1.07893	1.68314							0	0		12.9293	10.212
					2.68168	0.187032	0.348051							13.3782	9.53865		11.6677	10.8565
					0.689383	0.650558	1.04616							19.0076	25.676		14.5209	10.3324
					1.11232	0.223625	0.170929							28.4654	29.8742		10.6861	10.4136
					2.06758	0.903832	0.560692							19.7341	13.3706		17.5312	13.3377
					2.28792	1.57322	0.684296							16.007	10.4628		12.8855	14.8256
					3.03184	0.865995	0.101772							11.7381	10.7089		13.008	16.743
					0.940634	0.994779	0.945703							12.5683	11.7653		20.4628	12.431
					0.986967	1.50316	1.14806							18.4424	17.3388		18.1382	13.8891
					2.0554	2.51647	0.953715							14.0269	11.1786		14.8629	12.3156
					1.33957	1.63836	0.887741							16.3922	14.0988		16.31	14.0892
					2.74029	1.17913	1.47164							11.512	8.1991		12.062	12.2365
					1.91596	1.77856	0.655771							0	0		23.7102	14.951
					0.693639	0.551138	0.318802							0	0		16.869	16.3417
					2.12596	1.68877	1.70878							16.1827	18.3853		13.6509	13.8528
					0.810667	1.22427	1.78654							16.3317	12.8182		11.4322	15.7373
					0.712547	0.375798	0.804785							16.9355	12.7956		18.6519	13.9968
					0.322053	1.46662	1.02301							16.8247	13.7393		16.7739	14.1757
					1.1595	0.865024	0.546522							11.5717	10.8051		14.9762	11.4856
					1.00103	1.41848	0.578825							15.1335	15.2878		18.9486	24.0897
					0.123311	1.57579	0.632979							8.87039	6.7652		13.6642	13.3379
					0.731274	0.650781	0.402581							12.691	10.8609		13.0903	10.915
					0.415354	1.74393	0.306459							13.3709	11.1361		16.9625	10.8116
					0.716569	0.3747	0.498946							17.0413	11.3227		17.2517	12.9577
					0.769942	0.473874	0.840236							12.3654	15.6109		13.6404	11.6104
					0.668911	0.414673	0.353302							16.3821	11.4538		14.326	11.8791
					1.75576	0.0528768	1.42024							19.2299	12.3674		14.9105	13.5815
					1.4938	0.492996	0.362211							14.4738	10.6577		14.5044	15.2465
					2.69855	2.18351	2.28098							0	0		16.2885	12.5233
					0.615545	0.547257	0.621196							22.0523	13.8313		17.2149	16.2756
					0.556397	0.903755	0.541421							18.5404	10.601		17.0019	19.5354
					2.7071	2.30668	1.4779							14.7468	9.2934		21.3902	20.9259
					0.711175	0.621749	0.68283							9.47142	7.31541		11.4926	19.6092
					1.29935	1.0642	1.66002							15.9601	14.1946		23.0834	18.8475
					1.55691	0.561706	2.18684							12.9815	10.6404		14.095	14.6714
					0.845385	1.70784	2.56455							17.5732	20.3898		14.1576	12.9853
					0.634344	1.25162	2.17446							12.0965	10.0629		18.2309	17.1222
					0.785715	0.645589	1.25869							16.5839	11.0451		14.4582	14.4937
					0.816098	0.500611	0.999995							14.9629	16.6719		11.9871	11.2276
					0.590578	0.435654	0.568411							0	0		12.4374	18.1235
					1.37321	1.65065	2.62656							14.9446	12.9561		9.37484	10.7941
					1.41692	0.961815	0.761133							12.1746	11.5301		14.7037	11.9567
					1.38177	0.906094	0.813141							10.9062	15.1582		19.2887	18.4245
					0.627878	0.744645	0.694488							12.4264	9.87322		15.8301	13.912
					0.668753	0.29423	0.670254							10.0723	9.59843		13.8047	12.4129
					1.43746	2.08535	1.95387							8.35334	8.25279		26.7477	17.3409
					0.989471	0.368103	2.22405							5.65685	4.94975		25.899	15.6932
					1.22182	0.848537	1.35346							11.2314	19.6668		13.4375	12.6018
					0.75236	0.859286	0.687336							13.6817	9.30215		14.9768	10.6443
					0.565706	0.454682	1.58057							11.6245	12.1601		19.6251	15.7519
					1.50489	0.720168	2.40792							14.0494	11.2081		12.6485	14.5547
					0.845172	1.16245	0.105575							17.6843	32.3886		12.3452	13.813
					0.510818	1.00882	0.93095							12.8128	4.57894		12.7862	13.1593
					0.599238	0.477379	0.766118							6.65833	2.3094		14.767	13.7879
					0.93706	0.554374	0.93487							11.4136	13.1908		13.3299	14.7697
					1.25679	1.13562	1.31992							15.6323	13.9299		12.0289	20.4131
					1.07821	0.989764	0.803152							13.4796	9.7282		13.2831	12.1017
					0.456304	0.781639	0.858304							11.6779	11.4219		14.0651	13.9932
					1.50671	1.10147	1.01575							30.7922	22.1499		15.0762	14.1379
					1.83583	0.629578	0.871785							12.157	8.66653		14.0319	12.4292
					1.31767	0.161714	0.0919634							20.8337	14.5456		14.7534	12.8919
					0.747872	1.35632	0.329705							15.9485	13.1175		17.37	15.4506
					0.652884	0.382712	0.625666							13.0307	10.8487		13.6227	15.1727
					0.409936	0.373592	0.462048							10.3886	8.29959		13.8805	13.0766
					2.18558	1.98092	0.77396							12.5326	10.9475		18.2794	19.3343
					0.701518	0.727744	0.588344							12.777	9.24682		13.2078	10.797
					2.31585	1.40706	0.362915							10.7813	10.8079		16.8052	11.9296
					0.862494	1.51275	1.54637							21.4506	13.4729		18.3734	14.6824
					0.737909	1.66774	0.969304							13.7152	11.7079		17.3483	20.2171
					0.749457	0.569386	1.81299							12.8506	13.1644		10.6961	8.89794
					0.0365044	1.25883	0.22037							16.1424	12.6186		23.1044	10.3959
					0.533609	1.0625	1.24518							14.534	12.224		13.6504	14.9143
					0.901101	0.782743	2.16205							13.4109	10.7157		23.6563	16.1866
					0.818361	0.45671	0.634309							14.1043	11.8292		19.7102	18.1336
					1.68833	2.20502	0.450643							14.2362	13.3541		15.2049	12.4719
					0.458667	0.661752	1.17705							8.46251	10.9693		17.5226	19.4414
					1.22908	1.15978	0.809772							19.0384	13.9188		15.1504	14.2321
					0.873463	0.638558	1.56038							8.26694	9.9211		13.0206	12.8797
					0.706005	1.80334	0.648723							22.6153	12.4451		26.1052	17.1628
					0.481696	0.824874	0.671822							14.3541	12.1219		17.1937	17.6998
					0.829143	1.40547	0.947819							14.474	9.71011		21.5465	16.0824
					1.38847	1.40063	1.3458							2.12132	2.12132		12.054	15.4513
					1.02446	0.78032	0.786172							15.2523	10.1574		12.9637	19.6458
					1.07769	1.05418	0.749839							17.3831	11.8364		12.0214	14.1739
					1.16508	1.5517	0.854098							16.7862	12.5101		13.9657	15.088
					0.386855	2.13606	1.50923							15.2999	13.4979		14.0178	12.2354
					0.884448	0.402497	0.963259							15.7955	12.796		16.6858	15.4644
					0.676552	0.880089	0.270553							9.32768	14.5355		13.8021	13.6822
					0.351124	0.267189	0.262955							11.3627	10.7765		15.6643	16.1595
					1.92841	1.48213	1.76642							13.1014	8.88986		12.5155	12.0653
					0.817286	0.79516	0.481854							13.8861	13.5286		11.5375	10.0644
					0.574288	0.405505	0.532191							17.2683	12.7112		13.9583	15.5466
					0.506869	0.390491	0.438003							15.5274	9.69894		14.7016	18.1544
					0.246309	0.439554	0.847836							13.7261	13.0424		13.7426	16.2953
					2.0711	2.22924	1.19871							13.2509	12.9466		11.0114	11.0766
					1.2947	0.765878	1.41931							11.8133	10.8701		11.7762	12.7311
					1.82513	1.44753	1.12684							20.0395	9.27362		13.9078	14.4898
					0.144244	2.6392	1.32576							10.1507	9.36038		16.3788	16.168
					0.442339	0.469715	0.752748							13.793	7.7413		12.6671	14.7316
					1.00083	1.03726	0.666745							12.789	9.63152		14.8959	13.6572
					1.06108	0.821619	1.31381							9.9263	13.3137		16.4052	14.7754
					0.686046	1.08096	0.872068							15.3104	13.1655		15.2474	19.3115
					2.43228	2.18466	1.37001							13.0299	11.2902		11.5012	14.0151
					0.685459	0.68657	0.538638							12.7148	16.112		11.0168	11.5553
					1.58671	2.15596	1.43829							17.2961	15.8576		12.1854	11.9261
					1.05772	0.652359	0.464788							10.4005	8.81784		14.5099	14.4121
					0.785009	1.03747	0.678816							8.58265	9.11305		16.6049	13.4508
					1.08409	0.541685	0.417856							46.4663	16.9776		18.4877	15.9701
					1.68595	1.18152	0.968879							11.2126	7.37922		18.3754	24.9117
					3.12711	1.3542	0.907461							12.4911	9.5159		20.7212	17.0516
					1.10142	0.901664	0.887986							8.15242	8.10216		21.0393	16.6191
					0.120619	0.120292	0.397995							13.5072	13.6013		12.3898	14.8787
					0.337623	0.217271	0.710664							25.327	15.6303		13.5715	12.1099
					0.883211	0.674794	0.82231							16.5692	17.5199		13.8785	13.8833
					0.452132	0.320306	0.285354							14.235	7.83139		13.0759	16.0183
					1.15822	0.823077	1.40083							17.5339	20.0464		19.7024	18.5641
					0.802393	0.504818	1.71666							10.4078	10.2538		22.976	16.8824
					1.04757	1.4002	0.799479							15.0214	8.68609		11.6111	13.0894
					1.90054	1.55759	1.06012							12.5996	11.6902		15.6181	14.9884
					1.92634	2.07021	1.09856							9.33398	6.77792		20.762	7.63909
					1.30754	1.50966	1.46428							17.5378	8.39401		11.8384	13.5525
					0.701763	1.0165	1.24377							10.147	8.4171		14.7918	14.7034
					0.867491	0.654383	1.48395							12.0366	7.87475		7.09507	15.2565
					1.37846	0.840282	1.04368							11.0409	9.5719		14.9597	13.9881
					1.01104	0.645363	0.887589							13.7663	8.23069		20.4142	17.6287
					0.547145	0.755509	1.35398							12.7407	7.99038		14.7126	15.8193
					0.827863	0.352984	0.884913							14.602	8.82838		16.2009	15.5874
					2.31169	0.397516	1.30735							14.3952	10.6819		18.3741	16.6604
					0.843874	0.811913	0.891032							10.8657	9.17725		15.5564	11.6439
					0.65735	1.2003	1.82612							8.14685	9.8026		13.3843	13.2126
					1.65789	1.00479	1.40721							16.0233	14.59		10.7162	13.6817
					0.933143	1.05219	1.40589							16.9022	11.7767		11.5172	13.4609
[truncated: 5,256 more rows]
