# Supplementary material for: The molecular basis of force selectivity by PIEZO2
Source: Nature. 2026 Mar 4;653(8113):297–305. doi: 10.1038/s41586-026-10182-7 (PMC13149025; doi:10.1038/s41586-026-10182-7)
Supplement: Supplementary file 9 — Source Data Extended Data Fig. 3 [file 41586_2026_10182_MOESM9_ESM.xlsx]

## Sheet: Figure Data
Extended Data Fig. 3a			Extended Data Fig. 3b			Extended Data Fig. 3c
PIEZO1 TCO*K 103 Isotonic	PIEZO1 TCO*K 103 +CytoD Isotonic		PIEZO1 TCO*K 103 +CytoD Isotonic	PIEZO1 TCO*K 103 +CytoD Hypotonic		PIEZO1 TCO*K 103 Hypotonic	PIEZO1 TCO*K 103 +CytoD Hypotonic
19.3035	19.5238		19.5238	26.4298		40.0043	26.4298
46.2889	22.4922		22.4922	34.4068		44.6598	34.4068
27.2589	46.3274		46.3274	34.242		37.3571	34.242
37.0564	21.835		21.835	27.6182		44.9791	27.6182
39.2573	30.7139		30.7139	46.5774		19.321	46.5774
41.8244	34.1042		34.1042	35.3209		39.4457	35.3209
20.4625	31.9785		31.9785	40.7908		34.6779	40.7908
32.7085	38.958		38.958	35.0033		37.0537	35.0033
30.1425	11.9867		11.9867	33.6595		30.7058	33.6595
25.8067	42.8637		42.8637	32.5281		53.2745	32.5281
17.074	17.873		17.873	40.538		27.9371	40.538
14.1508	25.5927		25.5927	50.5142		40.5418	50.5142
27.1164	14.8762		14.8762	20.9137		33.4907	20.9137
13.233	31.521		31.521	35.2597		40.8296	35.2597
33.476	35.9592		35.9592	35.6547		38.8088	35.6547
14.9121	36.9073		36.9073	41.4178		32.3446	41.4178
31.9265	14.8724		14.8724	34.1519		47.1175	34.1519
28.5033	14.9943		14.9943	38.7068		41.1281	38.7068
35.8332	44.4339		44.4339	38.0854		51.2487	38.0854
33.5084	30.9192		30.9192	36.6333		29.7284	36.6333
33.2187	43.4741		43.4741	48.4107		33.1029	48.4107
34.9019	37.7806		37.7806	36.0945		27.4923	36.0945
23.9323	13.7988		13.7988	17.6107		21.1277	17.6107
17.6597	18.9365		18.9365	37.3772		46.1179	37.3772
35.0552	26.6444		26.6444	36.3763		27.707	36.3763
41.2902	19.5391		19.5391	23.1906		49.3012	23.1906
14.6999	26.298		26.298	37.4482		32.2857	37.4482
21.9939	28.7495		28.7495	26.0324		31.0584	26.0324
15.0509	13.6094		13.6094	36.4194		42.4187	36.4194
16.1687				25.2863		31.6164	25.2863
28.5999				38.8296		38.084	38.8296
25.0094				16.4633		23.6895	16.4633
21.8863				34.4368		48.951	34.4368
15.3087				17.7809		42.2519	17.7809
20.2107				47.3239		38.4894	47.3239
16.247				27.0263		19.6017	27.0263
				40.5451		23.8724	40.5451
				25.598		23.5759	25.598
				13.7999		24.4256	13.7999
				12.5477			12.5477

## Sheet: Raw MINFLUX output
mPIEZO1 TCO*K 103 - Isotonic														mPIEZO1 TCO*K 103 - Hypotonic														mPIEZO1 TCO*K 103 - Cytochalasin D - Isotonic														mPIEZO1 TCO*K 103 - Cytochalasin D - Hypotonic
Cell #1														Cell #1														Cell #1														Cell #1
x	y	z	stdev x	stdev y	stdev z	DBSCAN ID	Inter-blade angle	Inter-blade distance	Average inter-blade distance					x	y	z	stdev x	stdev y	stdev z	DBSCAN ID	Inter-blade angle	Inter-blade distance	Average inter-blade distance					x	y	z	stdev x	stdev y	stdev z	DBSCAN ID	Inter-blade angle	Inter-blade distance	Average inter-blade distance					x	y	z	stdev x	stdev y	stdev z	DBSCAN ID	Inter-blade angle
-2884.97	-3405.67	75.5974	6.56247	5.30981	3.3759	1	21.0912	27.9771	19.3035		Mean	26.4188		-13557.6	14439.8	51.478	6.7194	6.40066	7.6127	3	9.23966	33.4825	40.0043		Mean	35.0428		7872.41	9414.75	-2.96267	3.13957	3.85352	5.35498	2	42.4168	27.1046	19.5238		Mean	27.5022		-4058.92	-3985.15	-48.3317	5.77217	4.58472	4.65311	1	57.4579
-2895.34	-3394.39	80.3191	4.00402	4.2116	4.76699	1	134.583	16.0277	[]		Stdev	9.25744		-13562.9	14498.6	42.2578	6.34256	7.54152	8.46314	3	11.5031	59.7469	[]		Stdev	9.33936		7862.17	9411.66	1.95086	3.5807	1.94811	3.39785	2	113.671	11.771	[]		Stdev	10.4973		-4072.57	-4002.52	-69.067	5.44872	6.42511	3.1708	1	46.4061
-2909.1	-3392.79	81.4796	4.84032	6.81778	6.37444	1	24.3256	13.9056	[]		Median	26.4616		-13561.9	14471.8	42.714	5.5339	6.90627	4.50227	3	159.257	26.7836	[]		Median	34.6779		7856.41	9393	-0.585503	6.29688	4.861	4.44608	2	23.9123	19.6958	[]		Median	26.6444		-4072.41	-3976.59	-64.36	6.15852	5.85254	4.2648	1	76.136
-66.9349	-3697.02	57.2498	6.70564	7.23286	4.88295	3	69.3465	46.9691	46.2889		95% CI	3.02404		-13849.3	15281	77.0105	5.45781	6.40145	5.11226	5	51.6397	50.6486	44.6598		95% CI	2.85873		5890.02	13143.6	-2.77501	5.70646	8.55615	4.8265	3	95.3594	24.9669	22.4922		95% CI	3.82057		-2482.96	-2725.55	-22.598	5.39315	3.83878	2.71452	2	25.3831
-42.0823	-3663.89	58.6946	6.83983	7.23205	4.1368	3	60.6637	41.4389	[]		Count	36		-13838.4	15273.1	37.0152	6.11172	5.52704	7.48058	5	74.7225	42.2111	[]		Count	41		5887.61	13138.9	-14.8011	6.26056	7.94835	3.63113	3	58.1579	13.1273	[]		Count	29		-2488.69	-2692.53	-38.6566	4.98238	3.57999	3.18526	2	102.452
-91.7806	-3657.4	52.8584	4.002	4.31949	3.05535	3	49.9898	50.4588	[]		# of cells	4		-13864.7	15243.2	47.0838	6.50555	6.5703	5.5492	5	53.6379	41.1198	[]		# of cells	3		5894.21	13167.1	-9.95965	6.54296	5.59094	4.38491	3	26.4828	29.3825	[]		# of cells	3		-2477.01	-2680.29	-27.7694	5.49187	4.97393	3.19288	2	52.1648
-2924.41	-2276	95.5225	9.83861	5.87706	5.01384	6	49.3088	37.7934	27.2589					-13606.8	14547.3	46.5319	7.67604	5.87277	5.74761	8	49.8957	34.51	37.3571					731.513	9446.25	-29.8434	6.64497	5.9138	4.78843	4	68.8266	56.1739	46.3274
-2925.01	-2263.01	98.3789	7.32666	5.50299	6.33206	6	111.085	13.313	[]					-13578.6	14578.1	34.2266	6.74055	6.97786	4.74179	8	51.0375	43.6159	[]					741.682	9468.14	-47.1087	5.91798	5.68783	7.70586	4	79.7292	29.6785	[]					Cell #2
-2953.21	-2254.16	106.556	9.04472	7.24621	6.70323	6	19.606	30.6704	[]					-13604.1	14564.3	16.6341	5.73988	6.11724	6.26491	8	79.0668	33.9454	[]					778.588	9431.09	-56.4841	3.99637	4.28388	3.83379	4	31.4442	53.1298	[]					x	y	z	stdev x	stdev y	stdev z	DBSCAN ID	Inter-blade angle
-10564	-1774.35	116.491	7.60204	8.80521	5.42388	7	26.1897	36.3547	37.0564					-12386.7	14317.8	41.3343	6.81501	6.07066	5.76214	9	77.3737	59.3069	44.9791					8362.17	10972.8	23.6722	9.06371	6.28158	4.78508	5	51.0045	15.1691	21.835					1284.37	781.608	6.11975	4.66515	3.13286	2.73535	1	42.3516
-10514.4	-1765.78	110.117	7.50871	7.80646	6.52963	7	41.6725	50.7017	[]					-12386.4	14302	33.5677	6.55901	4.32135	6.34152	9	85.3209	17.6031	[]					8345.15	10951.3	30.6574	4.62298	9.57949	4.78666	5	32.0906	28.2556	[]					1274.79	785.32	2.67608	3.02628	4.0048	1.95147	1	127.542
-10529.8	-1770.2	128.153	6.25906	8.8032	6.88554	7	112.138	24.1127	[]					-12442.4	14298.8	48.7339	6.72956	6.4308	5.91766	9	17.3054	58.0274	[]					8356.88	10961.5	14.9762	6.54364	5.52054	4.17971	5	96.9049	22.0803	[]					1255.08	821.183	12.9506	4.99249	5.78685	3.06623	1	10.1065
-260.634	-1947.68	54.5514	7.16351	6.37514	4.90832	10	8.26255	54.8756	39.2573					-12498	16074.6	77.8839	6.80755	6.98245	3.64718	10	78.6719	14.042	19.321					11281.4	11175.6	29.2947	6.52737	7.44555	6.01251	6	134.016	21.0856	30.7139					451.749	510.67	-2.78032	5.90251	5.75169	6.09952	6	15.1849
-302.663	-1911.52	53.1978	6.52786	5.45177	1.93193	10	81.5651	55.4572	[]					-12512.3	16059.9	73.6597	5.15988	5.46616	5.95467	10	37.3333	20.8966	[]					11305.6	11173.8	18.3746	5.74128	4.80831	3.97823	6	20.2426	26.6209	[]					474.431	541.944	-13.4236	5.72712	8.07123	4.77787	6	30.0618
-299.721	-1910.01	46.536	4.96189	7.35196	3.45548	10	90.1724	7.43919	[]					-12489.7	16063.3	76.8446	4.75988	6.00172	4.74021	10	63.9947	23.0243	[]					11263.3	11164.6	28.6955	5.02884	5.12751	3.78198	6	25.7414	44.4352	[]					461.426	535.091	-12.6558	4.71374	9.32643	5.20015	6	134.753
-533.089	-4645.26	69.2451	6.42776	8.04771	5.09244	11	46.8805	59.2616	41.8244					-13938.9	15501.6	9.56829	7.29956	6.93225	6.84735	11	19.8227	55.1078	39.4457					8693.47	16574.5	-1.43022	6.23068	5.12384	5.37926	7	29.6897	38.9682	34.1042					-2246.26	640.543	-30.128	7.56104	7.2189	6.71506	11	24.9334
-547.343	-4636.18	68.4221	5.48429	7.25092	4.17206	11	118.564	16.9233	[]					-13977.9	15502.2	26.6487	6.3	7.59889	6.26335	11	116.59	42.5458	[]					8727.52	16599.1	-7.08126	7.29743	5.39719	4.42516	7	66.1033	42.4068	[]					-2285.23	624.287	7.62845	7.9241	6.23064	5.22071	11	82.3153
-570.96	-4625.61	110.373	4.56844	4.83745	4.02464	11	14.5553	49.2882	[]					-13990.9	15487.1	20.8577	6.05637	4.87798	4.51156	11	43.5871	20.6836	[]					8709.66	16609.8	-4.68584	5.37785	4.31782	6.15907	7	84.207	20.9377	[]					-2299.57	638.873	-5.78493	3.62016	5.28352	8.05458	11	72.7512
-289.139	-2054.37	52.7349	3.54585	5.40345	4.8911	12	97.2997	14.8291	20.4625																			7293.36	9482.68	-4.3339	4.12847	4.90486	2.28454	8	7.53912	36.1634	31.9785					-2864.88	-1973	-35.0103	6.11635	6.08786	4.56354	12	13.488
-307.347	-2062.65	52.1906	5.81767	5.32336	5.34912	12	34.1874	20.0099	[]					Cell #2														7339.17	9494.65	-9.27119	4.28445	2.97442	5.79549	8	21.8713	47.6065	[]					-2903.31	-1948.42	-18.3991	5.9229	4.2351	4.84669	12	73.7229
-281.417	-2065.9	47.5174	5.3239	3.52651	3.57892	12	48.5129	26.5484	[]					x	y	z	stdev x	stdev y	stdev z	DBSCAN ID	Inter-blade angle	Inter-blade distance	Average inter-blade distance					7327.46	9492.31	-11.5746	1.98194	4.87455	3.34136	8	150.59	12.1656	[]					-2903.62	-1958.37	-13.8885	6.84184	2.9789	7.48388	12	92.7891
-3373.72	-6875.33	157.616	7.78271	5.85033	6.44341	14	9.84026	48.5123	32.7085					-5583.67	-317.746	130.793	6.59564	6.42733	6.74642	3	144.762	37.5122	34.6779					5371.13	14246.2	5.29812	5.95688	4.24465	4.11103	9	44.8855	26.0826	38.958					1013.78	-1901.56	8.79773	5.31562	5.68333	4.91054	14	11.6926
-3345.75	-6888.85	155.154	5.22876	6.019	5.20961	14	153.364	31.1655	[]					-5597.63	-315.453	136.875	4.68176	6.8298	5.76582	3	25.1443	15.3963	[]					5372.52	14268.6	52.6126	7.85462	5.64553	8.16564	9	28.4288	52.3772	[]					962.727	-1903.54	-11.9499	5.51466	2.46029	4.70492	14	88.3886
-3333.66	-6901.19	148.691	6.59554	6.62668	5.00858	14	16.7953	18.4478	[]					-5553.14	-339.496	129.339	5.09026	5.73644	3.35625	3	10.0939	51.1252	[]					5389.89	14253.1	22.0358	4.42771	4.608	4.64197	9	106.686	38.4143	[]					963.152	-1914.72	-11.2094	6.44234	3.27319	6.09308	14	79.9188
-11311	-5981.53	87.9987	5.96475	6.42511	4.71518	16	13.7945	36.3673	30.1425					-2173.81	-2356.66	154.644	7.13266	7.33655	4.48665	5	6.4094	41.7193	37.0537					11435.6	14342.5	22.108	4.68994	3.33657	3.87174	12	74.9022	13.1532	11.9867					-635.007	929.38	-39.7395	2.11864	5.96515	4.58894	16	120.085
-11351.1	-5978.44	73.0176	3.14238	6.72545	3.52367	16	49.5464	42.8913	[]					-2132.38	-2391.39	143.593	6.23498	5.65452	4.32773	5	18.9566	55.1786	[]					11442	14344.2	28.1231	5.9499	2.47509	2.70866	12	66.0556	8.9173	[]					-644.86	934.768	-46.3433	6.12929	6.20784	3.27124	16	46.2723
-11342	-5983.64	69.0924	2.68667	4.15367	3.27584	16	116.659	11.169	[]					-2145.17	-2385.98	146.851	4.6934	4.88506	5.08928	5	154.634	14.2632	[]					11430.9	14352.4	29.2675	5.053	3.78295	2.5224	12	39.0422	13.8896	[]					-631.061	931.443	1.80652	5.27179	4.21256	3.22484	16	13.6432
-4867.52	-7351.31	43.3237	7.36791	7.006	6.4873	17	22.298	28.0878	25.8067					-6886.47	-1784.86	87.9153	6.13189	3.11116	6.02168	9	45.7131	24.2362	30.7058					126.75	9873.07	-26.4725	4.83851	5.19412	4.02439	14	93.6592	55.896	42.8637
-4898.22	-7368.76	44.0159	6.6004	6.47158	4.79189	17	48.7644	35.3169	[]					-6853.35	-1789.87	108.744	6.19043	6.3003	6.20263	9	37.8096	39.4403	[]					114.641	9879.94	-23.6298	2.4273	4.63404	1.84096	14	71.9982	14.2107	[]					Cell #3
-4886.07	-7371.61	37.6247	6.18122	6.54965	6.95832	17	108.938	14.0153	[]					-6874.59	-1804.21	96.4128	5.95555	5.56025	4.41136	9	96.4773	28.441	[]					102.82	9822.66	-23.1132	7.06398	7.87187	3.2107	14	14.3426	58.4844	[]					x	y	z	stdev x	stdev y	stdev z	DBSCAN ID	Inter-blade angle
-4352.37	-2312.61	176.544	4.78976	6.91227	3.29717	18	71.0741	20.2801	17.074					-2220.38	-334.668	154.819	5.97581	4.96649	6.82752	10	44.6406	56.4302	53.2745					5337.91	11399.2	-24.1635	5.80095	5.61067	5.14816	15	46.0333	18.9943	17.873					7612.75	5886.86	7.50976	7.9621	6.54822	5.17604	1	17.5524
-4343.31	-2308.46	181.922	5.15279	7.75909	4.62345	18	76.1692	11.3277	[]					-2193.53	-352.274	104.924	9.14801	6.81574	6.27563	10	64.0958	59.3321	[]					5322.57	11393.1	-13.6304	6.89275	3.99297	5.38093	15	64.6822	19.5887	[]					7628.89	5924.01	8.4671	6.96263	5.10595	3.8074	1	106.429
-4358.29	-2299.13	190.486	4.64196	3.8724	4.34787	18	32.7567	19.6142	[]					-2209.81	-311.331	104.54	7.1049	6.58451	6.24999	10	71.2636	44.0613	[]					5325	11407.9	-13.2785	5.64471	5.13255	6.12768	15	69.2844	15.0359	[]					7619.31	5932.67	3.10349	2.68915	4.83753	1.84529	1	56.019
-10011.9	-5569.08	113.83	7.08196	5.41723	4.19709	19	45.0725	15.2094	14.1508					-3407.74	1202.61	73.1436	5.83053	5.25872	6.20255	17	21.9062	37.9961	27.9371					8928.53	14874.9	78.5979	3.79554	5.32023	6.84966	16	8.04593	22.8755	25.5927					6516.9	5237.06	24.1158	3.22446	6.65033	7.27171	3	118.434
-10021	-5558.82	120.721	3.9998	4.53651	3.87371	19	66.1534	15.3843	[]					-3401.9	1229.97	59.0414	5.3759	4.51666	4.19399	17	106.489	31.33	[]					8930.09	14856.6	45.17	5.8335	2.93721	4.78269	16	11.737	38.1621	[]					6530.8	5241.19	28.2136	6.31709	5.7968	5.55312	3	44.4065
-10026.7	-5565.93	113.137	4.5493	5.67941	4.40935	19	68.774	11.8587	[]					-3406.02	1228.35	45.2502	3.05699	4.05703	1.34654	17	51.6047	14.4851	[]					8927.16	14865.5	57.7884	3.94837	3.08744	5.15753	16	160.217	15.7403	[]					6495.78	5258.32	3.51956	6.68999	6.23536	2.97342	3	17.1595
-2955.64	-5840.4	51.2178	5.50285	7.47827	7.55763	20	146.433	29.3252	27.1164					-4444.46	1142.83	143.074	6.8262	7.27686	5.99392	18	42.4577	46.5038	40.5418																			8865.89	6870.15	21.6919	6.75221	6.7731	7.596	11	28.9286
-2944.45	-5837.34	54.4818	4.79247	8.44462	8.32316	20	24.0324	12.0493	[]					-4419.47	1158.63	112.345	7.16411	5.85086	6.69477	18	75.1649	42.6438	[]					Cell #2														8883.46	6868.39	15.3537	6.58419	4.92284	5.66573	11	138.946
-2976.88	-5860.59	52.154	9.17595	8.02572	3.5544	20	9.535	39.9749	[]					-4448.22	1173.11	107.979	5.84767	5.24602	6.25031	18	62.3773	32.4779	[]					x	y	z	stdev x	stdev y	stdev z	DBSCAN ID	Inter-blade angle	Inter-blade distance	Average inter-blade distance					8919.31	6844.51	22.0259	7.24127	6.78518	6.89759	11	12.125
-11438.9	-4680.96	31.1291	3.75392	5.88042	3.82097	21	48.0645	15.1294	13.233					-6621.54	406.721	108.979	2.70225	4.48994	4.85831	21	119.054	39.7775	33.4907					1058.59	-7770.13	-173.425	4.52592	1.37587	2.07752	3	37.3446	20.5286	14.8762					5022.12	5552.66	73.0904	7.21786	8.25193	7.13951	13	50.7059
-11427.9	-4686.88	26.9898	0.770837	4.1993	3.78517	21	74.3027	13.1658	[]					-6622.59	415.697	118.264	5.24885	3.79751	3.35265	21	46.8502	12.9567	[]					1064.23	-7761.73	-174.822	3.83707	2.39955	3.1889	3	116.638	10.2116	[]					5018.07	5529.42	30.7361	8.2889	5.94819	5.95817	13	74.4346
-11434.4	-4695.38	31.0141	4.0204	2.51895	3.43272	21	57.6328	11.4037	[]					-6586.31	398.45	92.4657	5.36252	4.58587	4.84628	21	14.0958	47.7377	[]					1076.33	-7761.32	-168.021	4.11765	5.69093	4.14049	3	26.0172	13.8883	[]					5057.63	5552.64	28.3346	8.84628	7.02838	5.03834	13	54.8595
-28.7133	-4371.28	61.122	5.18807	7.70071	5.442	23	132.48	37.3982	33.476					-5825.29	32.6925	102.485	7.90908	5.68455	5.61128	29	16.5401	45.4771	40.8296					4232.21	-8661.22	-65.3078	8.52888	7.05453	8.02584	4	13.2529	46.2028	31.521					6384.14	7346.07	34.9753	8.69016	6.06874	5.67477	14	103.184
-43.088	-4370.63	63.4012	3.16474	9.45763	4.10778	23	34.5533	14.5688	[]					-5877.21	49.9234	121.145	7.44664	4.01404	3.57175	29	42.2786	57.8059	[]					4207.16	-8655.52	-82.7281	6.7112	4.97658	4.60791	4	142.475	31.0451	[]					6388.51	7331.99	30.5188	8.56431	4.05109	8.07651	14	43.7031
-2.29664	-4344.95	58.4013	8.99986	7.34913	5.81435	23	12.9664	48.461	[]					-5869.34	34.0741	113.682	7.66001	5.26564	4.13853	29	121.181	19.2058	[]					4201.82	-8649.92	-98.2192	5.8973	7.16939	3.92193	4	24.2726	17.315	[]					6389.58	7346.62	53.9248	6.81444	7.64865	5.78437	14	33.1126
-3045.59	-3131.48	42.8195	4.93211	3.75732	3.68587	24	61.864	14.6823	14.9121					-6218.38	-2962.25	55.3153	7.39227	6.28609	6.50509	38	129.151	38.8461	38.8088																			8287.35	7097.79	29.8117	7.12234	6.61527	7.20928	16	16.3867
-3055.83	-3122.55	48.9437	5.03333	4.51456	3.63608	24	58.6624	14.8997	[]					-6224.82	-2970.45	35.8637	7.98194	8.94734	8.25555	38	32.7689	22.0675	[]					Cell #3														8276.11	7061.23	25.9764	5.86871	6.34519	5.94236	16	124.441
-3041.28	-3118.43	47.9791	3.17067	4.15511	3.78428	24	59.4736	15.1543	[]					-6228.91	-2972.86	91.1738	6.37065	4.53014	6.6987	38	18.0796	55.513	[]					x	y	z	stdev x	stdev y	stdev z	DBSCAN ID	Inter-blade angle	Inter-blade distance	Average inter-blade distance					8261.18	7055.02	31.727	5.04021	6.50943	5.83258	16	39.1726
-916.333	-1364.96	70.2268	6.5546	5.66556	3.80272	26	142.306	31.8625	31.9265					-1771.9	-2101.47	145.363	6.73387	6.08325	5.25716	43	17.6358	41.0445	32.3446					3453.4	-5360.78	-86.9681	7.05072	5.82135	4.69739	2	8.76724	53.8066	35.9592					7946.25	4501.49	34.8225	5.47659	7.97918	7.48814	19	14.9311
-922.633	-1349.02	71.7882	5.2222	3.94944	3.5604	26	24.6065	17.2081	[]					-1758.93	-2089.29	184.553	3.92879	3.92324	4.91171	43	72.1927	43.0394	[]					3471.02	-5381.2	-101.398	6.25183	6.98548	7.85311	2	159.944	30.5924	[]					7924.59	4496.93	28.9766	8.11797	6.40934	8.10158	19	154.08
-904.446	-1385.48	48.9492	6.68769	7.00929	4.44397	26	13.0873	46.7089	[]					-1748.33	-2091.91	177.583	4.3232	5.68898	5.37878	43	90.1715	12.9499	[]					3486.25	-5393.13	-114.701	3.35918	5.55337	4.24766	2	11.2887	23.4785	[]					7901.7	4483.8	12.4055	7.24585	6.71207	6.42417	19	10.9892
														-7019.22	-344.821	35.1401	5.69125	6.49881	3.73974	45	41.7878	56.2707	47.1175					6416.24	-714.409	-79.6142	6.18251	5.93253	4.15948	3	147.354	29.1693	36.9073					8200.04	5953.13	55.0826	5.79959	6.84946	5.82414	20	81.0165
Cell #2														-6979.68	-367.937	46.588	6.98165	6.58545	5.75455	45	82.0156	47.2106	[]					6420.29	-688.681	-71.4819	7.08365	5.98525	5.78559	3	16.8763	27.2854	[]					8178.65	5991.35	43.1394	7.93815	6.91885	7.02683	20	35.0697
x	y	z	stdev x	stdev y	stdev z	DBSCAN ID	Inter-blade angle	Inter-blade distance	Average inter-blade distance					-6970.94	-334.537	62.1516	6.31388	5.04859	5.96167	45	56.1966	37.8712	[]					6406.38	-732.58	-100.189	5.91411	6.67793	5.55587	3	15.7699	54.2672	[]					8212.81	5957.75	29.4341	5.21042	6.38113	3.98743	20	63.9138
-4580.66	-957.015	46.0991	5.81242	6.79924	6.29033	1	48.3969	15.479	28.5033					-6448.07	-1494.82	78.5236	4.92635	4.37969	5.25221	56	118.487	52.542	41.1281					8855.34	-2377.27	40.9983	5.97116	4.60633	3.66888	4	52.7802	14.384	14.8724					8021	8824.93	57.1468	7.66723	5.99415	5.00322	21	77.868
-4557.87	-984.079	29.5843	6.91318	6.95362	5.09264	1	22.1122	39.043	[]					-6445.13	-1487.35	87.1293	2.82929	3.88062	2.90195	56	51.1392	11.7642	[]					8858.32	-2383.99	26.0534	5.46821	2.29042	2.88333	4	55.578	16.6524	[]					8018.56	8820.28	45.2225	5.86346	5.14369	3.41321	21	85.2081
-4575.5	-958.673	31.5991	6.51861	7.08275	4.47475	1	109.491	30.9878	[]					-6491.74	-1523.52	83.9662	6.81314	7.32386	7.55574	56	10.3736	59.0781	[]					8865.27	-2387.01	37.322	3.79302	4.90344	5.23341	4	71.6418	13.5809	[]					8040.64	8855.4	30.0592	7.24813	6.29476	9.29494	21	16.9239
-4610.18	-191.328	33.2927	9.95424	9.28663	6.90091	3	9.53411	34.8178	35.8332					-2777.37	-1281.49	128.212	7.96679	6.26355	6.18859	62	38.8434	59.7765	51.2487					10297.5	-8751.15	-41.6248	4.12409	2.60798	6.96683	5	88.0846	15.6818	14.9943					7666.29	6265.9	55.5129	5.79765	7.75937	5.80236	24	159.58
-4649.76	-156.038	29.6749	7.30831	4.88549	4.05865	3	17.0257	53.1569	[]					-2810.49	-1237.93	137.012	6.7435	5.5103	4.93444	62	76.7178	55.4243	[]					10296.7	-8740.75	-41.2786	6.17295	3.34275	3.20065	5	55.984	10.4393	[]					7662.14	6272.63	64.4225	6.2135	5.16126	4.43507	24	16.1845
-4639.33	-172.313	32.4109	9.13576	5.61224	6.7748	3	153.44	19.5251	[]					-2779.09	-1229.53	157.723	5.90159	5.24174	5.17442	62	64.4387	38.5452	[]					10313.1	-8749.9	-42.5274	4.95356	5.4488	6.25343	5	35.9314	18.8618	[]					7690.31	6244.33	22.4049	6.18312	4.9117	6.371	24	4.23541
-6621.96	1507.26	-16.5962	7.72213	6.53787	7.49698	4	11.201	44.0121	33.5084					-5711.09	-42.0148	85.8058	7.49835	7.05043	5.93591	65	73.5055	36.1142	29.7284					9451.34	-100.494	-24.9858	7.70873	7.25758	4.31709	9	69.7665	57.7767	44.4339					8786.14	8727.21	24.3983	4.50775	3.9124	4.45023	26	78.7508
-6579.47	1486.8	-18.6086	5.55378	4.74175	3.90185	4	65.671	47.2068	[]					-5705.08	-47.9539	70.2035	4.66588	5.64081	4.18462	65	77.2989	17.7436	[]					9454.95	-79.5105	-24.5866	7.16688	4.93369	5.3801	9	88.4622	21.2954	[]					8780.12	8732.15	28.6983	2.26417	2.56423	0.397508	26	90.4069
-6583.67	1488.12	-26.8074	3.86034	4.66862	3.79785	4	103.128	9.30638	[]					-5697.66	-13.4707	68.2231	6.72031	5.53828	8.02746	65	29.1956	35.3275	[]					9426.81	-75.1344	-70.7373	5.92153	5.83891	3.74824	9	21.7713	54.2294	[]					8813.55	8767.7	46.1643	7.79351	7.36234	7.0302	26	10.8422
-4133.5	3205.85	-13.2859	3.44978	5.53856	4.60385	7	54.9847	45.5247	33.2187					-2299.92	-1449.5	121.119	8.36788	5.91902	6.19995	66	23.1635	46.8727	33.1029					11329.4	-3861.76	-45.707	6.28403	6.23028	4.48003	12	79.1064	32.3706	30.9192					5545.29	8776.71	10.8066	9.64524	6.25911	5.24421	29	55.1108
-4119.66	3212.1	-15.7134	4.17601	3.99395	5.18312	7	105.987	15.384	[]					-2321.56	-1428.2	121.205	7.55876	8.2824	7.85755	66	124.37	30.3568	[]					11344.3	-3846.55	-34.9187	6.83758	6.58046	7.4072	12	60.8974	23.8365	[]					5561.88	8772.29	11.7196	4.74542	6.45324	7.16458	29	104.644
-4094.09	3183.06	-13.5559	6.43849	6.36793	6.49736	7	19.0287	38.7473	[]					-2335.84	-1424.15	104.868	6.73459	5.64014	5.74007	66	32.4669	22.0792	[]					11339.6	-3844.49	-71.1142	4.52981	4.18021	7.87031	12	39.9962	36.5505	[]					5563.38	8731.78	24.2583	8.7367	6.37273	6.16746	29	20.2457
														-2423.15	-1503.94	109.064	7.24524	6.8673	7.57172	73	20.032	27.6429	27.4923					5362.35	864.424	198.075	7.84678	7.01627	8.20237	13	99.1447	41.9454	43.4741					5903.46	4439.3	8.29701	5.21266	6.1992	7.65771	32	70.1878
Cell #3														-2386.32	-1515.51	113.181	4.85753	4.51591	3.99736	73	36.139	38.831	[]					5346	866.711	225.311	3.83251	3.03056	7.50089	13	46.8733	31.8473	[]					5948.75	4407.31	28.3275	6.68675	6.08341	6.28313	32	30.7525
x	y	z	stdev x	stdev y	stdev z	DBSCAN ID	Inter-blade angle	Inter-blade distance	Average inter-blade distance					-2400.91	-1520.35	108.733	5.7733	5.46789	5.61857	73	123.829	16.0031	[]					5367.34	905.219	189.694	7.75111	8.13062	3.29299	13	33.982	56.6295	[]					5898.79	4410.13	2.71624	3.80691	2.10549	3.04895	32	79.0597
-12769.8	5961.4	125.798	4.12635	4.92972	2.27694	1	145.065	36.1125	34.9019					-6568.22	-708.304	98.4543	6.33861	5.89898	5.57637	80	37.219	25.6507	21.1277					7250.1	-6616.8	40.1702	3.43298	8.28602	4.46143	14	101.294	47.106	37.7806					5589.94	7296.94	4.96256	5.51017	5.94104	3.58506	35	65.8888
-12766.9	5950.22	112.994	3.16378	6.1606	3.47044	1	23.7962	17.2524	[]					-6590.34	-707.165	101.744	4.97424	6.84206	6.39664	80	82.8113	22.3857	[]					7263.39	-6620.83	36.9522	3.47556	5.67953	5.14836	14	62.8417	14.2582	[]					5628.61	7294.99	11.0302	5.71522	6.44713	2.60632	35	46.7779
-12760	5992.58	141.173	6.44608	5.09822	4.65764	1	11.139	51.3408	[]					-6590.89	-708.17	86.4397	6.62929	6.63576	3.57339	80	59.9697	15.3467	[]					7241.38	-6641.97	79.0209	5.67337	5.93038	3.34944	14	15.8641	51.9776	[]					5603.99	7324.13	6.11894	4.63982	1.57496	2.53851	35	67.3333
-13005	6174.6	174.266	2.66684	4.88406	3.31072	2	73.9536	21.525	23.9323					-3302.53	-3198.27	62.3427	7.02312	5.84493	6.753	81	50.3037	42.8784	46.1179					7195.64	-4727.04	25.5291	4.32518	3.00858	3.49606	16	96.5726	11.5595	13.7988					8211.69	8208.77	68.4912	6.55034	5.52802	6.70711	38	39.9507
-12982.1	6169.95	172.664	7.92649	8.11839	6.4379	2	48.3589	23.4394	[]					-3348.78	-3224.8	65.97	7.82365	6.4511	5.31579	81	51.687	53.437	[]					7186.51	-4719.68	22.2434	6.43406	4.1381	3.62454	16	40.6147	12.1817	[]					8198.73	8210.35	83.8279	4.10392	3.45452	8.07294	38	65.7951
-13002.8	6158.79	159.817	2.83956	5.9977	1.74804	2	57.6875	26.8326	[]					-3337.31	-3196.22	37.3525	6.87594	6.3657	6.09607	81	78.0093	42.0383	[]					7203.34	-4722.87	17.9784	2.61103	4.56771	1.93788	16	42.8127	17.6552	[]					8201.18	8197.69	80.3141	6.27828	4.09372	6.62437	38	74.2543
-11861.3	4856.09	119.955	4.31865	8.45774	4.24126	3	76.1056	19.8105	17.6597					-4706.75	743.778	218.799	6.1122	4.41428	5.3135	83	134.393	24.3862	27.707					2877.56	-2269.47	164.327	4.21079	4.96667	4.77134	17	57.0296	21.2684	18.9365					6489.26	7791.32	4.36316	6.4749	6.03614	2.59222	39	21.1786
-11872.1	4857.49	114.25	4.29033	3.98037	4.05845	3	66.9827	12.2906	[]					-4692.54	755.266	223.063	2.31027	3.19276	5.00449	83	25.6895	18.7625	[]					2891.74	-2263.48	157.396	6.54579	5.41761	3.05766	17	72.8348	16.8828	[]					6528.47	7808.32	6.98251	7.25288	5.52304	5.00159	39	103.258
-11858.1	4847.5	102.391	6.28463	6.35375	5.32555	3	36.9117	20.8779	[]					-4726.03	744.817	203.906	6.32819	5.53155	5.13047	83	19.9171	39.9724	[]					2887.29	-2278.95	147.962	5.54138	5.75409	4.28917	17	50.1356	18.6584	[]					6525.44	7824.91	15.2313	7.08028	4.79641	4.9125	39	55.5637
														-3619.87	747.678	154.396	8.60309	7.28449	4.86361	88	74.6124	48.0921	49.3012					4471.06	-4177.36	71.5748	4.01913	6.70148	2.79878	18	18.193	39.378	26.6444					5666.88	8013.07	51.2034	7.72118	6.96033	5.71273	42	57.1361
Cell #4														-3577.44	754.868	162.834	4.3181	4.74985	4.69828	88	55.9644	43.853	[]					4452.44	-4174.33	82.4108	2.98258	1.82	2.29764	18	141.41	21.7533	[]					5704.28	8010.65	46.6547	9.46549	6.96764	5.75732	42	59.7826
x	y	z	stdev x	stdev y	stdev z	DBSCAN ID	Inter-blade angle	Inter-blade distance	Average inter-blade distance					-3603.1	705.844	171.172	6.77428	5.75463	5.33784	88	49.4232	55.9585	[]					4436.16	-4165.4	85.3418	9.49145	2.93007	3.97876	18	20.3973	18.8018	[]					5684.22	7981.96	44.3004	5.55232	5.19669	1.5089	42	63.0813
-9455.85	8846.52	16.2029	7.85483	7.03684	7.52334	1	54.3444	23.1337	35.0552					-2415.39	-507.731	136.732	6.13858	6.65395	3.0124	89	21.6654	45.1393	32.2857					9589.99	-4697.74	-33.5995	6.99403	7.31912	3.40541	20	34.7778	22.529	19.5391					6661.8	5679.87	11.8669	7.11967	8.41059	5.66274	44	14.0208
-9477.31	8886.27	13.6921	6.92815	6.82034	9.20811	1	30.708	45.2367	[]					-2394.43	-526.332	119.958	5.22831	6.60273	5.5704	89	119.268	32.6576	[]					9602.76	-4679.73	-38.7469	5.23035	4.98496	3.19773	20	73.278	22.666	[]					6680.93	5676.58	11.5103	3.8655	7.62277	6.01021	44	148.757
-9465.38	8857.94	33.9222	7.00482	6.08414	6.17179	1	94.9476	36.7951	[]					-2393.8	-524.827	100.967	6.44005	6.06693	7.43189	89	39.0667	19.0604	[]					9609.04	-4690.67	-43.3486	6.26617	2.79027	4.59961	20	71.9441	13.4221	[]					6695.99	5681.68	12.3133	3.61573	6.76064	3.60454	44	17.2219
-9843.54	9657.64	73.8173	6.02471	6.94928	6.34419	2	99.8789	54.243	41.2902					-1785.29	-2496.42	152.296	7.82855	8.22917	6.68259	101	55.3266	38.9185	31.0584					3939.07	-6413.09	34.0835	5.35684	4.57612	5.00658	22	32.2951	28.4868	26.298					6620.93	5241.01	36.5676	7.35269	5.43152	3.85395	46	127.208
-9854.09	9652.63	70.6913	4.92438	7.39291	7.32586	2	68.1053	12.0834	[]					-1794.33	-2502.92	133.104	6.40906	7.59066	5.76956	101	90.2968	22.1872	[]					3917.63	-6427	55.2325	1.5002	3.27297	2.6055	22	58.4387	33.179	[]					6622.74	5236.06	22.4632	5.90938	6.3537	4.72533	46	39.8521
-9811.14	9634.8	36.7942	8.22903	6.69154	6.95675	2	12.0157	57.5444	[]					-1821.06	-2486.77	140.394	3.63764	3.71991	5.36318	101	34.3766	32.0695	[]					3932.52	-6434.76	51.3662	5.52735	5.89571	3.47644	22	89.2663	17.2283	[]					6621.3	5217.87	73.2209	7.43778	6.53383	6.37162	46	12.94
-9974.78	10529.6	55.0273	4.86304	2.70457	6.10335	3	53.3017	11.3714	14.6999					-6559.14	-1148.52	82.0121	4.62588	7.67024	4.82594	102	37.575	59.2145	42.4187					7243.7	-4425.97	20.5672	7.34596	9.24701	5.01074	23	32.9959	35.7164	28.7495					6592.39	6925.59	13.897	2.24485	4.01989	3.25258	48	132.315
-9965.52	10518	44.8485	4.63238	5.17156	4.02522	3	40.349	18.0213	[]					-6574.27	-1168.79	73.7071	7.36391	5.90322	4.93351	102	119.175	26.619	[]					7263.91	-4402.64	20.3891	4.73797	5.83735	3.39798	23	88.2503	30.868	[]					6584.39	6922.05	14.6221	1.54829	4.50128	3.53331	48	37.9265
-9974.78	10518.3	56.2753	4.68954	5.18637	3.73803	3	86.3492	14.7071	[]					-6574.95	-1203.94	95.6006	7.45409	5.7282	5.61034	102	23.2498	41.4226	[]					7248.73	-4390.89	16.1299	3.46365	3.29863	2.77627	23	58.7538	19.6641	[]					6602.7	6954.75	8.67208	6.83375	6.77905	6.92983	48	9.75826
-6951.79	8871.92	-29.1604	5.81456	7.36273	3.75263	4	142.786	15.643	21.9939					-3289.72	1369.72	139.85	7.92017	6.66851	6.58585	114	134.961	24.1261	31.6164					5972.04	-3956.01	-3.29692	1.62907	4.72068	4.81741	24	76.8687	12.1642	13.6094					8692.63	5490.69	26.6973	4.26704	6.87476	5.1304	50	62.621
-6966.74	8873.76	-19.2181	5.36344	5.44955	6.17125	4	17.1625	18.0545	[]					-3314	1373.54	144.574	5.63578	4.32964	6.56075	114	22.0897	25.0275	[]					5963.21	-3949.76	-10.5303	3.32012	3.24686	5.43448	24	51.0147	13.0156	[]					8678.76	5492.36	31.9758	4.69542	4.80669	4.2972	50	100.077
-6943.64	8862.84	-38.9469	5.88397	5.67732	4.79995	4	20.0511	32.2843	[]					-3269.39	1382.67	140.782	7.39654	4.79509	3.9863	114	22.9488	45.6957	[]					5976.47	-3957.01	-14.5824	5.58523	7.10723	4.31813	24	52.1166	15.6485	[]					8683.08	5530.43	54.9161	9.92026	7.65232	6.73373	50	17.3021
-9405.22	11842.4	55.4158	5.91455	4.8514	5.75	6	51.2394	17.1789	15.0509					-6216.9	538.381	66.9898	4.58782	5.0175	4.36292	117	82.1626	50.5199	38.084																			7953.79	5408.93	38.0089	5.68882	3.32761	1.82866	59	72.8738
-9415.3	11833.1	52.7851	1.72572	3.45161	4.37296	6	75.998	13.948	[]					-6228.58	532.055	67.6614	5.29	8.09533	3.95724	117	82.3126	13.2944	[]																			7956.74	5419.14	42.75	6.19565	5.35699	5.58181	59	85.1614
-9405.12	11829.8	43.7177	3.58115	2.56677	1.87971	6	52.7627	14.0257	[]					-6199.81	491.421	59.5948	7.57357	4.82804	3.57	117	15.5247	50.4378	[]																			7956.46	5429.39	12.8023	7.02375	5.43774	6.77372	59	21.9648
-5473.66	8390.52	103.389	7.58531	5.82437	6.18017	7	44.125	19.3054	16.1687					-2328.43	900.993	172.034	6.37632	4.33174	4.05087	126	36.6119	30.5487	23.6895																			7176.35	5012	69.4129	6.67435	5.03512	6.63154	66	12.1228
-5468.25	8398.48	116.357	3.13267	3.15648	5.10898	7	77.303	16.1472	[]					-2322.93	915.428	155.681	6.13107	7.45679	6.7372	126	95.221	22.4939	[]																			7204.37	5002.15	31.4302	6.88962	5.43137	6.04806	66	117.295
-5479.5	8404.92	114.851	6.77603	4.49149	7.72232	7	58.572	13.0535	[]					-2338.6	924.329	155.145	6.38835	5.30897	4.39655	126	48.1671	18.0259	[]																			7200.83	4992.53	23.6714	5.43169	3.83007	4.71196	66	50.5822
-6826.65	8339.3	56.6358	7.60222	7.47874	7.80335	8	7.73192	26.8924	28.5999					-5377.4	-1692	85.9352	6.24073	6.12224	7.1529	127	84.9639	45.0212	48.951																			6207.96	5986.23	30.0075	4.63161	4.34653	5.30806	72	74.5229
-6824.39	8296.84	59.7094	7.88357	5.75546	6.23193	8	12.7247	42.629	[]					-5388.75	-1651.81	94.3145	6.00137	6.32516	5.73575	127	49.2576	42.5959	[]																			6211.39	5984.81	14.6271	3.95422	4.72094	5.13526	72	51.9643
-6822.33	8312.98	60.1009	7.68136	6.72368	8.26722	8	159.543	16.2783	[]					-5339.69	-1681.89	108.354	6.4032	5.6179	5.38222	127	45.7785	59.2358	[]																			6199.75	5974.7	24.8745	6.27915	2.17401	2.69689	72	53.5129
-5972.16	10126.4	-26.3662	8.13196	7.30464	7.42928	9	16.8213	36.2631	25.0094					-4392.95	-3313.63	109.201	7.72101	7.76141	6.55639	132	82.1456	37.1295	42.2519																			4947.63	9032.78	16.8099	6.96873	6.70717	6.07139	75	10.3876
-5973.5	10149.5	-29.5628	7.55348	6.31694	5.43638	9	137.146	23.3731	[]					-4375.39	-3348.23	102.785	6.42357	7.20609	5.90616	132	47.0795	39.3255	[]																			4902.09	9013.44	6.21198	1.3084	4.29948	1.751	75	27.7025
-5967.55	10162.2	-23.26	6.06276	7.0781	5.13191	9	26.0331	15.3919	[]					-4378.69	-3305.91	75.7975	7.06563	5.74628	5.54283	132	50.7749	50.3008	[]																			4916.34	9012.63	7.40053	5.12954	5.18989	3.49845	75	141.91
-6022.5	9113.39	17.6655	4.89005	4.70934	2.53207	10	11.2538	32.5186	21.8863																																	8208.25	4770.08	61.2198	5.69885	7.22306	6.52878	76	145.942
-6031.77	9121.73	30.1271	5.5906	5.40866	6.01296	10	155.679	17.6285	[]					Cell #3																												8197.63	4762.22	66.5772	6.0717	3.25723	3.65343	76	15.5607
-6037.67	9133.71	38.0319	6.3078	5.25358	6.38633	10	13.0673	15.5117	[]					x	y	z	stdev x	stdev y	stdev z	DBSCAN ID	Inter-blade angle	Inter-blade distance	Average inter-blade distance																			8217.85	4773.26	53.6302	5.96524	5.90996	5.49932	76	18.4974
-10032.6	10952.1	-49.3046	6.42273	5.83553	4.97177	11	50.1935	17.6238	15.3087					1233.92	7500.35	-144.599	7.0192	5.91039	4.57482	1	5.9674	34.1454	38.4894																			5463.54	4221.29	62.3774	8.6646	6.25638	4.56754	77	53.1803
-10042.7	10962.1	-45.6756	5.12985	5.40157	6.18024	11	76.2854	14.6238	[]					1200.39	7454.47	-153.855	8.15169	6.44969	4.12028	1	8.57462	57.5713	[]																			5457.82	4182.87	70.4442	7.65868	6.76088	6.41461	77	82.742
-10036.9	10959	-33.6611	5.40936	4.7431	2.92106	11	53.5211	13.6785	[]					1216.51	7471.69	-151.02	6.5297	6.18842	2.82064	1	165.458	23.7513	[]																			5421.55	4199.02	93.098	8.34396	7.05313	7.16604	77	44.0777
-7044.28	8455.27	104.696	7.9657	6.87647	6.96206	13	54.8686	24.2781	20.2107					408.633	10738.3	-174.195	6.2961	5.26192	4.64432	2	12.9947	28.9838	19.6017																			6114.41	5645.8	38.1157	6.23974	5.3847	4.22968	78	19.3706
-7030.33	8455.91	113.079	7.05404	7.37388	5.53672	13	83.3039	16.2877	[]					398.45	10746.1	-163.392	5.62918	3.68736	2.98866	2	150.327	16.7568	[]																			6096.15	5634.42	25.2357	5.49965	6.66605	6.20136	78	131.914
-7042.11	8463.56	127.41	6.06288	7.2907	5.5237	13	41.8275	20.0663	[]					391.252	10756.3	-159.524	3.65003	3.08573	3.92772	2	16.6782	13.0646	[]																			6079.27	5632.92	27.4075	3.89197	6.59466	3.36849	78	28.7156
-10082.3	7689.45	-32.9129	5.8838	4.5362	5.02365	14	57.3998	16.784	16.247					1396.02	11447.6	-114.231	6.99851	7.28862	7.99372	4	31.3511	32.8422	23.8724																			8864.2	8461.02	99.1692	6.6097	5.10266	7.97539	83	9.54179
-10081.2	7705.18	-36.0488	4.63784	4.85159	6.4122	14	63.452	16.0782	[]					1411.85	11431.8	-112.719	1.65986	4.40482	2.37937	4	103.711	22.4469	[]																			8891.53	8502.32	66.0636	8.15873	5.83396	5.34891	83	31.7827
-10069	7696.12	-40.8089	4.64302	5.13631	6.00727	14	59.1483	15.8788	[]					1423.22	11432.3	-124.424	5.4854	7.5538	6.77221	4	44.9376	16.3282	[]																			8885.02	8489.2	67.2967	7.32302	3.67462	3.69562	83	138.675
														280.308	10702.6	-119.889	5.47267	7.87085	4.1084	5	43.068	23.1917	23.5759																			8184.49	9154.86	32.3721	8.68116	5.27419	4.18276	85	19.7249
														274.089	10719.6	-98.1004	4.42721	4.59039	3.64447	5	55.0164	28.2923	[]																			8152.43	9136.39	24.4437	7.06872	6.87811	8.57808	85	12.9727
														261.49	10712.9	-111.01	5.24317	5.26025	7.53019	5	81.9157	19.2436	[]																			8172.13	9148.92	24.9183	6.11454	6.35428	3.88742	85	147.302
														1789.69	9514.52	-144.619	6.8647	5.63223	3.64209	6	24.6243	31.4578	24.4256																			8595.43	6639.88	8.73241	6.22391	4.97808	3.26713	87	54.5894
														1766.87	9498.18	-150.56	3.99413	4.66644	2.26219	6	90.2545	28.6858	[]																			8597.84	6643.82	19.6372	6.33902	5.33477	3.6384	87	82.2004
														1774.7	9489.7	-156.823	3.21735	3.09471	1.65709	6	65.1212	13.1331	[]																			8610.14	6643.54	15.0291	1.48035	3.74264	4.08799	87	43.2102
														3154.25	11786.9	-31.0697	6.30759	6.53006	5.70893	7	74.9847	16.6645	19.032																			8476.29	8033.12	21.3899	3.23052	3.53782	2.48403	88	71.4271
														3138.47	11796.9	-30.7869	5.67069	4.93829	7.49944	7	49.454	18.6972	[]																			8471.42	8043.51	20.2564	5.01082	4.12968	4.42808	88	56.2573
														3142.59	11776.1	-25.9552	3.75355	2.34198	5.24094	7	55.5613	21.7341	[]																			8480.98	8038.06	11.483	5.2172	5.76623	3.68406	88	52.3156
														2021.3	6839.15	29.5599	5.60086	8.40258	5.19907	8	8.39569	41.8386	27.9
														2025.98	6817.26	20.1214	6.32766	4.2401	3.56881	8	160.051	24.2959	[]
														2029.06	6801.86	12.2461	9.70699	6.2466	4.38131	8	11.5528	17.5656	[]
[truncated: 4 more columns]
