# Supplementary material for: The molecular basis of force selectivity by PIEZO2
Source: Nature. 2026 Mar 4;653(8113):297–305. doi: 10.1038/s41586-026-10182-7 (PMC13149025; doi:10.1038/s41586-026-10182-7)
Supplement: Supplementary file 10 — Source Data Extended Data Fig. 5 [file 41586_2026_10182_MOESM10_ESM.xlsx]

## Sheet: Figure Data
Extended Data Fig. 5b
5 - 50 ms				50 - 350 ms
PIEZO1	PIEZO1 +IDR5	PIEZO2		PIEZO1	PIEZO1 +IDR5	PIEZO2
0.00522432	0.0360781	0.00403759		0.0306319	0.0400958	0.00379933
0.00387819	0.00487584	0.0140248		0.0176802	0.00985619	0.000506295
0.0204996	0.0405697	0.00247204		0.0181956	0.0598839	0.028789
0.0152708	0.0342243	0.0168863		0.0378796	0.00627687	0.0124596
0.0413487	0.0161698	0.00139792		0.00453387	0.0538991	0.0345217
0.00904364	0.0109075	0.00628599		0.0268471	0.00880065	0.0112084
0.0297677	0.0328569	0.0139617		0.11442	-0.00610989	0.0396833
0.0158975	0.0347939	0.00680946		0.0127094	0.0329736	0.0393937
0.00522667	0.0179457	0.0252931		0.0484733	0.0176179	0.0166161
0.016617	0.00931051	0.00709459		0.0126189	0.0777185	0.00536145
0.0188782	0.00554851	0.0337738		0.0250891	0.0333453	0.0104258
0.0218839	0.0400096	0.0155058		0.0402243	0.036914	0.00635856
0.00619752	0.0471895	0.0122483		0.00241814	0.00881639	0.00916653
0.0233057	0.0281255	0.011454		0.0872325	0.00466182	0.0184996
0.0686697	0.0141163	0.0125006		0.0879236	0.0218821	0.0225427
0.0209649	0.010291	0.0114135		0.0630496	0.132875	0.05273
0.00388077	0.0135962	0.00654443		0.0220052	0.00357385	0.00915624
0.00862807	0.0272991	0.0144189		0.00450359	0.000521952	0.023329
0.0247884	0.0467716	0.0148571		0.0120969	0.00777326	0.0359465
0.0314344	0.0105985	0.0153726		0.0219116	0.00177483	0.00360838
0.0623917	0.00572815	0.0115415		0.00249886	0.0166684	0.00870868
0.0586063	0.23653	0.0121378		0.0568133	0.0124273	0.00828015
0.00201271	0.0401147	0.0460379		0.136771	0.069086	0.0133317
0.0258384	0.00706534	0.0280048		0.00312422	0.0046222	0.0118516
0.0385772	0.0234492	0.0142386		0.0243305	0.0607659	0.00312734
0.0469898	0.0390942	0.0103441		0.0307765	0.0172152	0.00279315
0.0545337	0.0243012	0.00770792		0.0313172	0.0343551	0.0220757
0.0267207	0.0292137	0.00895697		0.0139439	0.0814717	0.0140648
0.169175	0.0103047	0.00296169		0.0027933	0.0225471	0.012015
0.0100557	0.0171304	0.00617865		-0.021217		0.02789
0.0120717	0.00945605	0.00980446		0.027285		0.00364563
0.00806176	0.00707823	0.00940378		0.00157237		0.00153486
0.0102396	0.00137751	0.010487		0.0136164		0.00516212
0.0260351	0.0125229	0.0160501		0.00541366		0.00772242
0.0112986	0.050643	0.0123847		0.160135		0.0033514
0.0216438	0.0268414	0.00134662		0.0717305		0.00299113
0.0669375	0.0215199	0.014939		0.241255		0.0455161
0.209741	0.0214403	0.0135126		0.187645		0.0178807
0.0164403	0.00358276	0.00973085		0.059477		0.0107875
0.0393462	0.010344	0.00601849		0.0476899		0.0340626
0.00249811	0.0184655	0.0100938		0.0124851		0.0252696
0.0513626	0.0150815	0.011675		0.00137145		0.00950972
0.00496751	0.0492486	0.0156749		0.0783467		0.0400792
0.0131331	0.0101413	0.0126336		0.0147077		0.00491651
0.0243933	0.00251679	0.00786804		0.0068985		0.0204315
0.00993541	0.00719889	0.00850401		0.0585331		0.0172709
0.0519577	0.012857	0.0102877		0.0574065		0.00860175
0.0332386	0.0252727	0.0101412		0.00946943		0.00840388
0.0211403	0.0173548	0.00899753		0.0921401		0.0154741
0.0252364	0.0656892	0.0156852		0.00781208		0.00561154
0.0141759	0.035277	0.00621231		0.0840526		0.0263858
0.0412103	0.0344958	0.02377		0.00789763		0.00679745
0.00277603	0.0486149	0.0116665		0.0120275		-0.0257189
0.018414	0.0298786	0.00237693		0.0263645		0.00601275
0.0336057	0.0516765	0.0169391		0.0192322		0.0140276
0.030392	0.0355546	0.0173846				0.0240695
0.0758554	0.0167403	0.00934356				0.00930678
0.0528847	0.0323039	0.0170888				0.000254722
0.00464255	0.0102528	0.014309				0.00915492
0.0406246	0.0268881	0.0109936				0.0307106
0.0193887	0.00988566	0.0128421				0.0094754
0.0210577	0.0351445	0.0142308
0.00437877		0.00802387
0.00587679		0.0158353
0.0184238		0.016404
0.00518744		0.00916284
0.00186444		0.0128113
0.105801		0.0145432
0.0243914		0.0114809
0.033544		0.00711472
0.0329874		0.00474434
0.0429586		0.0121155
0.0420204		0.00415081
0.0881561		0.00750366
0.0667832		0.00512319
0.0906991		0.0206076
0.00491951		0.00851802
0.00695277		0.0088155
0.0268061		0.011123
0.0377988		0.0101998
0.0539188		0.00142273
0.0311098		0.0189417
0.0713011		0.010881
0.0241475		0.00706967
0.0449372		0.00146829
0.0213142		0.0104299
0.0197089		0.0133963
0.0163232
0.00798335
0.101621
0.0247089
0.02076
0.00676928
0.0181621
0.0447256
0.0105741
0.0329428
0.00821327
0.0081921
0.0274776
0.0506868
0.047686
0.0714587
0.0178994
