# Supplementary material for: The molecular basis of force selectivity by PIEZO2
Source: Nature. 2026 Mar 4;653(8113):297–305. doi: 10.1038/s41586-026-10182-7 (PMC13149025; doi:10.1038/s41586-026-10182-7)
Supplement: Supplementary file 11 — Source Data Extended Data Fig. 8 [file 41586_2026_10182_MOESM11_ESM.xlsx]

## Sheet: Figure Data
Extended Data Fig. 8a				Extended Data Fig. 8b			Extended Data Fig. 8c			Extended Data Fig. 8d
Piezo2	Piezo2 FLNB KO	Piezo2 Δ IDR5		Piezo1	Piezo1 FLNB KO		Piezo1	Piezo1 FLNB KO		Control	Piezo1	Piezo1 Flnb KO
125	101	25		6	3.5		333	216		-0.79	13.13	8.447
219	249	83		2	3.5		698	580		-0.5	3.82	7.759
195	96	47		6	2		153	495		-0.81	8.95	8.047
135	106	68		7	5		351	518		-1.56	17.24	6.785
147	42	66		5	7		201	346		-1.129	52.63	4.835
249	153	53		3	3		384	398		-0.655	16.488	64.24
372	34	71		3.5	3.5		172	229		-3.308	1.661	7.875
210	32									-3.377	12.782	1.612
110	40									-4.077	5.099	49.62
352	97									-2.556		4.941
83	136									-3.914		10.28
84	62											11.6
282	38
148	63
164.2	18.6
171	168
286	42
96.4	118
57	118
