# Supplementary material for: The molecular basis of force selectivity by PIEZO2
Source: Nature. 2026 Mar 4;653(8113):297–305. doi: 10.1038/s41586-026-10182-7 (PMC13149025; doi:10.1038/s41586-026-10182-7)
Supplement: Supplementary file 12 — Source Data Extended Data Fig. 9 [file 41586_2026_10182_MOESM12_ESM.xlsx]

## Sheet: Figure Data
Extended Data Fig. 9f		Extended Data Fig. 9g
PIEZO2 / FLNB		PIEZO2/FLNB
0.58		0.717429
0.71		0.836687
0.53		0.756754
0.57		0.66609
0.43		0.841534
0.38		0.622736
0.58		0.771699
0.56		0.7863
0.7		0.724347
0.71		0.794659
0.33		0.851476
0.23		0.591571
0.78		0.822083
0.67		0.706826
0.46		0.715498
0.37		0.780702
